# Supplementary material for: Label-Free Quantitative Proteomics in a Methylmalonyl-CoA Mutase-Silenced Neuroblastoma Cell Line
Source: Int J Mol Sci. 2018 Nov 13;19(11):3580. doi: 10.3390/ijms19113580 (PMC6275031; doi:10.3390/ijms19113580)
Supplement: Supplementary file 1 [file ijms-19-03580-s001.zip › ijms-389661 supplemtary/Supplemental Table S1.xls]

## Sheet: ID 3 peptidi
Accession	Description	ΣCoverage	Σ# Proteins	Σ# Unique Peptides	Σ# Peptides	Σ# PSMs	Score A2	Coverage A2	# Peptides A2	# PSM A2	Score B2	Coverage B2	# Peptides B2	# PSM B2	# AAs	MW [kDa]	calc. pI
P0CG48	Polyubiquitin-C OS=Homo sapiens GN=UBC PE=1 SV=3 - [UBC_HUMAN]	80.15	4	6	6	39	309.456	61.75	4	13	640.578	80.15	6	26	685	76.9915	7.66455
P62258	14-3-3 protein epsilon OS=Homo sapiens GN=YWHAE PE=1 SV=1 - [1433E_HUMAN]	72.16	2	13	16	33	760.863	65.49	14	25	255.995	34.51	8	8	255	29.1554	4.7417
P06576	ATP synthase subunit beta, mitochondrial OS=Homo sapiens GN=ATP5B PE=1 SV=3 - [ATPB_HUMAN]	67.49	1	26	26	101	1585.78	57.84	19	48	1808.02	54.25	19	53	529	56.5246	5.40186
P35908	Keratin, type II cytoskeletal 2 epidermal OS=Homo sapiens GN=KRT2 PE=1 SV=2 - [K22E_HUMAN]	60.88	2	22	28	144	2480.99	48.36	24	73	2660.1	47.42	22	71	639	65.3932	8.00146
P67936	Tropomyosin alpha-4 chain OS=Homo sapiens GN=TPM4 PE=1 SV=3 - [TPM4_HUMAN]	60.48	1	13	21	41	510.1	48.79	13	18	620.247	51.61	15	23	248	28.5045	4.69092
P51148	Ras-related protein Rab-5C OS=Homo sapiens GN=RAB5C PE=1 SV=2 - [RAB5C_HUMAN]	59.72	1	6	10	22	498.796	48.61	7	11	281.548	29.17	6	11	216	23.4678	8.41162
P04406	Glyceraldehyde-3-phosphate dehydrogenase OS=Homo sapiens GN=GAPDH PE=1 SV=3 - [G3P_HUMAN]	59.4	1	16	16	93	1409.89	55.82	12	45	1495.31	56.42	13	48	335	36.0304	8.45557
P10809	60 kDa heat shock protein, mitochondrial OS=Homo sapiens GN=HSPD1 PE=1 SV=2 - [CH60_HUMAN]	59.16	1	25	25	104	1545.56	47.99	18	59	1457.58	39.27	18	45	573	61.0164	5.87158
P60709	Actin, cytoplasmic 1 OS=Homo sapiens GN=ACTB PE=1 SV=1 - [ACTB_HUMAN]	58.4	2	1	22	162	2936.16	57.6	18	84	2577.84	54.67	19	78	375	41.7097	5.47803
P63261	Actin, cytoplasmic 2 OS=Homo sapiens GN=ACTG1 PE=1 SV=1 - [ACTG_HUMAN]	58.4	2	1	22	159	2790.27	57.6	18	80	2563.15	54.67	19	79	375	41.7658	5.47803
P48047	ATP synthase subunit O, mitochondrial OS=Homo sapiens GN=ATP5O PE=1 SV=1 - [ATPO_HUMAN]	58.22	1	11	11	16	218.092	44.6	8	9	168.814	30.05	5	7	213	23.2627	9.96436
P06733	Alpha-enolase OS=Homo sapiens GN=ENO1 PE=1 SV=2 - [ENOA_HUMAN]	55.76	1	17	18	83	1463.32	52.3	15	45	1105.75	44.01	12	38	434	47.1393	7.38623
Q99714	3-hydroxyacyl-CoA dehydrogenase type-2 OS=Homo sapiens GN=HSD17B10 PE=1 SV=3 - [HCD2_HUMAN]	55.56	1	9	9	22	884.267	51.72	8	17	176.416	22.22	4	5	261	26.9061	7.78174
P20339	Ras-related protein Rab-5A OS=Homo sapiens GN=RAB5A PE=1 SV=2 - [RAB5A_HUMAN]	54.42	1	6	9	18	336.848	34.42	5	8	311.037	42.79	7	10	215	23.6438	8.14795
Q14697	Neutral alpha-glucosidase AB OS=Homo sapiens GN=GANAB PE=1 SV=3 - [GANAB_HUMAN]	53.92	1	33	33	86	1441.88	33.16	23	41	1526.68	45.87	24	45	944	106.807	6.13818
P04264	Keratin, type II cytoskeletal 1 OS=Homo sapiens GN=KRT1 PE=1 SV=6 - [K2C1_HUMAN]	53.73	1	31	36	213	3604.57	49.07	30	113	3071.75	40.22	27	100	644	65.999	8.11865
P11021	78 kDa glucose-regulated protein OS=Homo sapiens GN=HSPA5 PE=1 SV=2 - [GRP78_HUMAN]	53.67	1	34	36	103	1878.54	39.14	23	51	2058.04	47.4	30	52	654	72.2884	5.16064
Q06830	Peroxiredoxin-1 OS=Homo sapiens GN=PRDX1 PE=1 SV=1 - [PRDX1_HUMAN]	53.27	1	8	12	35	426.464	43.72	9	16	425.187	43.22	8	19	199	22.0963	8.1333
P07437	Tubulin beta chain OS=Homo sapiens GN=TUBB PE=1 SV=2 - [TBB5_HUMAN]	53.15	3	4	21	218	3042.55	53.15	20	105	3214.62	51.35	18	113	444	49.639	4.89404
P68371	Tubulin beta-4B chain OS=Homo sapiens GN=TUBB4B PE=1 SV=1 - [TBB4B_HUMAN]	53.03	4	1	22	181	2675.88	53.03	21	92	2613.92	47.87	18	89	445	49.799	4.89404
P37802	Transgelin-2 OS=Homo sapiens GN=TAGLN2 PE=1 SV=3 - [TAGL2_HUMAN]	51.76	1	10	11	22	376.994	51.26	9	13	301.708	46.23	7	9	199	22.3772	8.25049
Q13885	Tubulin beta-2A chain OS=Homo sapiens GN=TUBB2A PE=1 SV=1 - [TBB2A_HUMAN]	51.01	3	1	21	174	2279.24	48.31	19	82	2553.36	49.21	18	92	445	49.875	4.89404
Q9BVA1	Tubulin beta-2B chain OS=Homo sapiens GN=TUBB2B PE=1 SV=1 - [TBB2B_HUMAN]	51.01	3	1	21	174	2309.4	51.01	20	83	2501.21	46.52	17	91	445	49.9209	4.89404
P22626	Heterogeneous nuclear ribonucleoproteins A2/B1 OS=Homo sapiens GN=HNRNPA2B1 PE=1 SV=2 - [ROA2_HUMAN]	50.99	1	15	16	45	401.23	30.03	7	15	968.826	38.24	13	30	353	37.4067	8.95361
P00558	Phosphoglycerate kinase 1 OS=Homo sapiens GN=PGK1 PE=1 SV=3 - [PGK1_HUMAN]	50.84	2	15	15	47	851.573	38.37	12	23	904.308	33.33	9	24	417	44.5861	8.104
P23284	Peptidyl-prolyl cis-trans isomerase B OS=Homo sapiens GN=PPIB PE=1 SV=2 - [PPIB_HUMAN]	50.46	1	12	12	33	640.251	50	11	21	443.897	49.07	9	12	216	23.7275	9.40771
Q9Y4L1	Hypoxia up-regulated protein 1 OS=Homo sapiens GN=HYOU1 PE=1 SV=1 - [HYOU1_HUMAN]	50.35	1	39	39	89	2104.45	48.05	36	60	1033.56	21.22	15	29	999	111.266	5.22412
P07900	Heat shock protein HSP 90-alpha OS=Homo sapiens GN=HSP90AA1 PE=1 SV=5 - [HS90A_HUMAN]	50.27	3	30	47	523	8737.22	43.03	37	283	7924.94	45.77	41	240	732	84.6067	5.021
Q15631	Translin OS=Homo sapiens GN=TSN PE=1 SV=1 - [TSN_HUMAN]	49.56	1	10	11	13	177.119	40.79	7	7	160.094	28.95	6	6	228	26.1668	6.44287
P42704	Leucine-rich PPR motif-containing protein, mitochondrial OS=Homo sapiens GN=LRPPRC PE=1 SV=3 - [LPPRC_HUMAN]	48.92	1	65	65	193	3605.56	43.33	55	108	2864.56	39.74	45	85	1394	157.805	6.12549
P14625	Endoplasmin OS=Homo sapiens GN=HSP90B1 PE=1 SV=1 - [ENPL_HUMAN]	48.82	2	36	39	203	3179.32	41.47	30	103	3165.97	47.57	32	100	803	92.4113	4.84326
P12277	Creatine kinase B-type OS=Homo sapiens GN=CKB PE=1 SV=1 - [KCRB_HUMAN]	48.82	1	11	11	22	573.432	33.86	8	13	385.47	31.5	7	9	381	42.6173	5.59229
P04350	Tubulin beta-4A chain OS=Homo sapiens GN=TUBB4A PE=1 SV=2 - [TBB4A_HUMAN]	48.65	1	4	18	116	1806.41	48.42	16	56	1859.74	45.27	14	60	444	49.5539	4.88135
Q9P015	39S ribosomal protein L15, mitochondrial OS=Homo sapiens GN=MRPL15 PE=1 SV=1 - [RM15_HUMAN]	48.65	1	12	12	18	309.537	34.46	8	11	200.851	22.97	6	7	296	33.3989	10.0083
Q13509	Tubulin beta-3 chain OS=Homo sapiens GN=TUBB3 PE=1 SV=2 - [TBB3_HUMAN]	48.22	1	8	20	138	1873.03	38.89	16	66	2007.08	40	16	72	450	50.4003	4.93213
P06753	Tropomyosin alpha-3 chain OS=Homo sapiens GN=TPM3 PE=1 SV=2 - [TPM3_HUMAN]	48.07	1	5	14	23	375.158	35.79	10	13	386.266	30.88	8	10	285	32.9298	4.71631
P13645	Keratin, type I cytoskeletal 10 OS=Homo sapiens GN=KRT10 PE=1 SV=6 - [K1C10_HUMAN]	47.77	2	22	28	207	4386.95	46.58	25	120	3275.45	41.27	21	87	584	58.7917	5.21143
Q01995	Transgelin OS=Homo sapiens GN=TAGLN PE=1 SV=4 - [TAGL_HUMAN]	47.76	1	9	9	16	240.328	37.31	5	8	275.089	37.81	7	8	201	22.5964	8.83643
P11142	Heat shock cognate 71 kDa protein OS=Homo sapiens GN=HSPA8 PE=1 SV=1 - [HSP7C_HUMAN]	47.52	1	13	24	152	2971.12	42.57	20	85	1904.62	30.34	17	67	646	70.8542	5.51611
P08238	Heat shock protein HSP 90-beta OS=Homo sapiens GN=HSP90AB1 PE=1 SV=4 - [HS90B_HUMAN]	47.51	4	30	48	609	9353.64	46.41	39	318	9439.52	45.86	41	291	724	83.2121	5.03369
P00338	L-lactate dehydrogenase A chain OS=Homo sapiens GN=LDHA PE=1 SV=2 - [LDHA_HUMAN]	46.99	1	16	16	35	466.783	25.6	10	14	592.199	38.86	12	21	332	36.6654	8.26514
P16401	Histone H1.5 OS=Homo sapiens GN=HIST1H1B PE=1 SV=3 - [H15_HUMAN]	46.9	1	12	17	49	291.372	25.22	5	9	1237.71	46.9	17	40	226	22.5665	10.9165
P18621	60S ribosomal protein L17 OS=Homo sapiens GN=RPL17 PE=1 SV=3 - [RL17_HUMAN]	46.74	1	8	8	12	147.776	32.61	5	6	153.417	30.98	5	6	184	21.3833	10.1694
Q16891	MICOS complex subunit MIC60 OS=Homo sapiens GN=IMMT PE=1 SV=1 - [MIC60_HUMAN]	46.31	1	26	26	47	717.784	25.2	16	22	674.61	40.24	20	25	758	83.6264	6.48096
P62491	Ras-related protein Rab-11A OS=Homo sapiens GN=RAB11A PE=1 SV=3 - [RB11A_HUMAN]	46.3	2	10	10	17	293.71	36.57	7	9	214.257	31.48	5	8	216	24.3784	6.56592
P09211	Glutathione S-transferase P OS=Homo sapiens GN=GSTP1 PE=1 SV=2 - [GSTP1_HUMAN]	46.19	1	9	9	31	659.823	42.86	8	18	376.804	35.24	5	13	210	23.341	5.64307
P60174	Triosephosphate isomerase OS=Homo sapiens GN=TPI1 PE=1 SV=3 - [TPIS_HUMAN]	46.15	1	15	15	83	1282.46	45.8	14	35	1519.41	44.41	10	48	286	30.7717	5.92236
P18669	Phosphoglycerate mutase 1 OS=Homo sapiens GN=PGAM1 PE=1 SV=2 - [PGAM1_HUMAN]	46.06	2	4	10	13	184.424	32.28	6	6	204.203	37.8	7	7	254	28.7858	7.18115
P06748	Nucleophosmin OS=Homo sapiens GN=NPM1 PE=1 SV=2 - [NPM_HUMAN]	45.58	1	9	9	18	350.311	40.82	6	9	337.552	32.31	6	9	294	32.5548	4.77979
P16403	Histone H1.2 OS=Homo sapiens GN=HIST1H1C PE=1 SV=2 - [H12_HUMAN]	45.54	2	2	12	37	201.045	20.66	4	6	1132.64	45.54	12	31	213	21.3517	10.9312
P02545	Prelamin-A/C OS=Homo sapiens GN=LMNA PE=1 SV=1 - [LMNA_HUMAN]	45.33	1	23	23	51	439.734	16.87	8	14	1400.18	41.57	21	37	664	74.0947	7.02002
Q71U36	Tubulin alpha-1A chain OS=Homo sapiens GN=TUBA1A PE=1 SV=1 - [TBA1A_HUMAN]	45.23	3	7	18	266	4887.13	45.23	17	148	4045.68	37.47	12	118	451	50.1036	5.05908
P46778	60S ribosomal protein L21 OS=Homo sapiens GN=RPL21 PE=1 SV=2 - [RL21_HUMAN]	45	1	8	8	13	172.991	33.75	5	7	177.682	36.88	5	6	160	18.5531	10.4917
P14618	Pyruvate kinase PKM OS=Homo sapiens GN=PKM PE=1 SV=4 - [KPYM_HUMAN]	44.82	1	21	21	113	2112.42	42.94	19	61	1848.48	38.98	16	52	531	57.9	7.84033
P10412	Histone H1.4 OS=Homo sapiens GN=HIST1H1E PE=1 SV=2 - [H14_HUMAN]	44.75	2	2	13	44	322.411	20.09	5	8	1381.05	44.75	13	36	219	21.852	11.0337
P52565	Rho GDP-dissociation inhibitor 1 OS=Homo sapiens GN=ARHGDIA PE=1 SV=3 - [GDIR1_HUMAN]	43.63	1	6	6	9	201.571	31.37	4	5	144.53	19.61	3	4	204	23.1927	5.10986
P61247	40S ribosomal protein S3a OS=Homo sapiens GN=RPS3A PE=1 SV=2 - [RS3A_HUMAN]	43.56	1	16	16	26	466.939	42.42	13	16	264.53	37.12	10	10	264	29.9257	9.72998
P35527	Keratin, type I cytoskeletal 9 OS=Homo sapiens GN=KRT9 PE=1 SV=3 - [K1C9_HUMAN]	43.34	1	16	18	75	1797.61	32.91	13	43	1479.02	43.34	17	32	623	62.0268	5.23682
Q86V81	THO complex subunit 4 OS=Homo sapiens GN=ALYREF PE=1 SV=3 - [THOC4_HUMAN]	43.19	1	8	8	12	192.776	23.74	5	6	185.42	23.74	4	6	257	26.8716	11.1509
P35232	Prohibitin OS=Homo sapiens GN=PHB PE=1 SV=1 - [PHB_HUMAN]	43.01	1	10	10	19	343.674	34.56	7	11	234.273	38.6	7	8	272	29.7859	5.75732
O60814	Histone H2B type 1-K OS=Homo sapiens GN=HIST1H2BK PE=1 SV=3 - [H2B1K_HUMAN]	42.86	14	5	5	8	149.548	27.78	3	4	138.566	26.98	3	4	126	13.8816	10.3159
Q99623	Prohibitin-2 OS=Homo sapiens GN=PHB2 PE=1 SV=2 - [PHB2_HUMAN]	42.81	1	12	12	36	540.783	39.13	10	19	536.291	37.79	10	17	299	33.2759	9.83252
P23396	40S ribosomal protein S3 OS=Homo sapiens GN=RPS3 PE=1 SV=2 - [RS3_HUMAN]	42.8	1	10	10	16	353.973	39.09	9	11	144.821	24.69	5	5	243	26.6714	9.65674
Q9Y265	RuvB-like 1 OS=Homo sapiens GN=RUVBL1 PE=1 SV=1 - [RUVB1_HUMAN]	42.76	1	15	15	24	342.978	31.36	10	10	424.238	32.46	11	14	456	50.1963	6.41748
P63104	14-3-3 protein zeta/delta OS=Homo sapiens GN=YWHAZ PE=1 SV=1 - [1433Z_HUMAN]	42.45	2	6	9	19	351.823	35.92	7	13	179.197	31.84	6	6	245	27.7277	4.79248
P25705	ATP synthase subunit alpha, mitochondrial OS=Homo sapiens GN=ATP5A1 PE=1 SV=1 - [ATPA_HUMAN]	42.31	1	21	21	42	809.251	33.82	17	27	482.834	27.31	10	15	553	59.7136	9.12939
P62826	GTP-binding nuclear protein Ran OS=Homo sapiens GN=RAN PE=1 SV=3 - [RAN_HUMAN]	42.13	1	11	11	16	262.537	37.96	7	7	188.078	28.7	8	9	216	24.4076	7.48877
Q9Y230	RuvB-like 2 OS=Homo sapiens GN=RUVBL2 PE=1 SV=3 - [RUVB2_HUMAN]	42.12	1	13	13	18	400.668	22.68	8	8	429.657	31.1	9	10	463	51.1246	5.64307
P62805	Histone H4 OS=Homo sapiens GN=HIST1H4A PE=1 SV=2 - [H4_HUMAN]	41.75	1	5	5	14					322.915	41.75	5	14	103	11.3604	11.356
P13639	Elongation factor 2 OS=Homo sapiens GN=EEF2 PE=1 SV=4 - [EF2_HUMAN]	41.38	1	25	26	107	2367.9	33.22	21	65	1613.84	27.86	17	42	858	95.277	6.82959
Q15691	Microtubule-associated protein RP/EB family member 1 OS=Homo sapiens GN=MAPRE1 PE=1 SV=3 - [MARE1_HUMAN]	41.04	1	8	8	17	239.881	29.48	5	8	246.092	35.07	7	9	268	29.9802	5.13525
Q92945	Far upstream element-binding protein 2 OS=Homo sapiens GN=KHSRP PE=1 SV=4 - [FUBP2_HUMAN]	40.93	1	21	21	57	952.681	32.63	18	25	1370.56	40.93	18	32	711	73.07	7.29834
Q9H0U4	Ras-related protein Rab-1B OS=Homo sapiens GN=RAB1B PE=1 SV=1 - [RAB1B_HUMAN]	40.8	2	3	6	17	263.375	32.84	5	9	242.323	40.8	6	8	201	22.1572	5.73193
P21796	Voltage-dependent anion-selective channel protein 1 OS=Homo sapiens GN=VDAC1 PE=1 SV=2 - [VDAC1_HUMAN]	40.64	1	10	11	26	498.771	36.04	8	15	416.398	34.28	8	11	283	30.7536	8.54346
P09417	Dihydropteridine reductase OS=Homo sapiens GN=QDPR PE=1 SV=2 - [DHPR_HUMAN]	40.57	1	6	6	14	379.074	27.87	4	7	301.443	30.33	5	7	244	25.773	7.37158
P30086	Phosphatidylethanolamine-binding protein 1 OS=Homo sapiens GN=PEBP1 PE=1 SV=3 - [PEBP1_HUMAN]	40.11	1	3	4	9	216.34	35.83	3	4	257.598	22.99	3	5	187	21.0437	7.53271
P16402	Histone H1.3 OS=Homo sapiens GN=HIST1H1D PE=1 SV=2 - [H13_HUMAN]	39.82	2	1	11	36	201.925	10.86	4	6	1120.33	39.82	11	30	221	22.3363	11.019
P07195	L-lactate dehydrogenase B chain OS=Homo sapiens GN=LDHB PE=1 SV=2 - [LDHB_HUMAN]	39.52	1	14	14	30	396.162	25.75	9	12	497.723	34.73	11	18	334	36.6151	6.04932
P04792	Heat shock protein beta-1 OS=Homo sapiens GN=HSPB1 PE=1 SV=2 - [HSPB1_HUMAN]	39.51	1	6	6	7	199.888	39.51	6	7					205	22.7685	6.40479
Q9NR31	GTP-binding protein SAR1a OS=Homo sapiens GN=SAR1A PE=1 SV=1 - [SAR1A_HUMAN]	39.39	1	5	5	6	186.494	39.39	5	6					198	22.3525	6.68311
P22314	Ubiquitin-like modifier-activating enzyme 1 OS=Homo sapiens GN=UBA1 PE=1 SV=3 - [UBA1_HUMAN]	39.22	1	27	27	98	1771.91	32.04	21	45	2207.44	29.02	21	53	1058	117.774	5.75732
P16152	Carbonyl reductase [NADPH] 1 OS=Homo sapiens GN=CBR1 PE=1 SV=3 - [CBR1_HUMAN]	38.99	2	9	9	13	327.044	27.08	6	8	172.42	17.69	3	5	277	30.3559	8.32373
P54920	Alpha-soluble NSF attachment protein OS=Homo sapiens GN=NAPA PE=1 SV=3 - [SNAA_HUMAN]	38.64	2	10	10	21	453.863	36.95	9	14	200.924	23.73	5	7	295	33.2113	5.36377
P08670	Vimentin OS=Homo sapiens GN=VIM PE=1 SV=4 - [VIME_HUMAN]	38.63	2	14	15	42	473.639	21.46	8	19	717.314	33.05	12	23	466	53.6191	5.12256
P49321	Nuclear autoantigenic sperm protein OS=Homo sapiens GN=NASP PE=1 SV=2 - [NASP_HUMAN]	38.58	1	19	19	47	1132.45	37.44	18	33	481.547	17.77	9	14	788	85.1861	4.29736
P40926	Malate dehydrogenase, mitochondrial OS=Homo sapiens GN=MDH2 PE=1 SV=3 - [MDHM_HUMAN]	38.46	1	11	11	39	446.45	31.07	8	14	810.186	33.14	9	25	338	35.4807	8.67529
P28074	Proteasome subunit beta type-5 OS=Homo sapiens GN=PSMB5 PE=1 SV=3 - [PSB5_HUMAN]	38.4	1	8	8	10	215.93	29.28	5	5	151.432	19.01	4	5	263	28.4622	6.91748
P55072	Transitional endoplasmic reticulum ATPase OS=Homo sapiens GN=VCP PE=1 SV=4 - [TERA_HUMAN]	38.21	1	24	25	80	1794.6	30.15	21	50	958.549	28.41	17	30	806	89.2657	5.26221
P78371	T-complex protein 1 subunit beta OS=Homo sapiens GN=CCT2 PE=1 SV=4 - [TCPB_HUMAN]	38.13	1	14	14	29	500.992	25.05	10	15	443.508	31.78	11	14	535	57.4521	6.45557
P09936	Ubiquitin carboxyl-terminal hydrolase isozyme L1 OS=Homo sapiens GN=UCHL1 PE=1 SV=2 - [UCHL1_HUMAN]	38.12	1	8	8	17	106.737	17.49	3	3	386.842	38.12	8	14	223	24.8085	5.47803
Q15717	ELAV-like protein 1 OS=Homo sapiens GN=ELAVL1 PE=1 SV=2 - [ELAV1_HUMAN]	37.73	1	12	12	26	202.825	23.93	6	7	571.631	37.73	11	19	326	36.0692	9.17334
P52272	Heterogeneous nuclear ribonucleoprotein M OS=Homo sapiens GN=HNRNPM PE=1 SV=3 - [HNRPM_HUMAN]	37.53	1	21	21	54	770.121	25.21	13	18	1381.73	34.25	19	36	730	77.4643	8.70459
P33176	Kinesin-1 heavy chain OS=Homo sapiens GN=KIF5B PE=1 SV=1 - [KINH_HUMAN]	37.49	1	23	28	45	386.119	15.26	11	13	1129.82	31.57	23	32	963	109.617	6.50732
O75533	Splicing factor 3B subunit 1 OS=Homo sapiens GN=SF3B1 PE=1 SV=3 - [SF3B1_HUMAN]	37.12	1	36	36	82	1006.47	26.3	25	37	1172.1	31.6	29	45	1304	145.738	7.09326
Q13813	Spectrin alpha chain, non-erythrocytic 1 OS=Homo sapiens GN=SPTAN1 PE=1 SV=3 - [SPTN1_HUMAN]	37.1	1	86	86	248	3869.98	31.72	73	133	3376.05	28.44	64	115	2472	284.364	5.35107
P40939	Trifunctional enzyme subunit alpha, mitochondrial OS=Homo sapiens GN=HADHA PE=1 SV=2 - [ECHA_HUMAN]	37.09	1	25	25	54	677.188	21.49	14	21	1069.31	33.29	23	33	763	82.9469	9.0415
P15311	Ezrin OS=Homo sapiens GN=EZR PE=1 SV=4 - [EZRI_HUMAN]	37.03	2	16	24	50	775.317	29.18	19	27	687.121	30.72	18	23	586	69.3697	6.26514
Q9Y3B7	39S ribosomal protein L11, mitochondrial OS=Homo sapiens GN=MRPL11 PE=1 SV=1 - [RM11_HUMAN]	36.98	1	6	6	6	190.476	36.98	6	6					192	20.6704	9.90576
P09493	Tropomyosin alpha-1 chain OS=Homo sapiens GN=TPM1 PE=1 SV=2 - [TPM1_HUMAN]	36.97	1	4	12	18	286.924	21.48	7	9	288.359	29.93	8	9	284	32.6887	4.7417
P33993	DNA replication licensing factor MCM7 OS=Homo sapiens GN=MCM7 PE=1 SV=4 - [MCM7_HUMAN]	36.72	1	24	24	50	731.37	30.04	19	24	686.988	26.15	18	26	719	81.2566	6.45557
O75947	ATP synthase subunit d, mitochondrial OS=Homo sapiens GN=ATP5H PE=1 SV=3 - [ATP5H_HUMAN]	36.65	1	5	5	7	102.091	23.6	4	4	101.923	29.81	3	3	161	18.4795	5.30029
P32119	Peroxiredoxin-2 OS=Homo sapiens GN=PRDX2 PE=1 SV=5 - [PRDX2_HUMAN]	36.36	1	7	8	30	283.951	35.86	6	10	478.753	36.36	8	20	198	21.8782	5.97314
O15144	Actin-related protein 2/3 complex subunit 2 OS=Homo sapiens GN=ARPC2 PE=1 SV=1 - [ARPC2_HUMAN]	36.33	1	12	12	15	206.397	22.67	7	7	188.347	32	8	8	300	34.3115	7.35693
P23246	Splicing factor, proline- and glutamine-rich OS=Homo sapiens GN=SFPQ PE=1 SV=2 - [SFPQ_HUMAN]	36.21	1	21	21	63	960.417	32.39	17	32	1009.68	28.71	14	31	707	76.1016	9.43701
P12814	Alpha-actinin-1 OS=Homo sapiens GN=ACTN1 PE=1 SV=2 - [ACTN1_HUMAN]	36.1	1	15	22	79	1139.95	21.41	15	32	1632.46	32.4	19	47	892	102.993	5.41455
P26373	60S ribosomal protein L13 OS=Homo sapiens GN=RPL13 PE=1 SV=4 - [RL13_HUMAN]	36.02	1	8	8	16	199.161	27.49	6	8	198.387	24.17	5	8	211	24.2465	11.6489
Q12906	Interleukin enhancer-binding factor 3 OS=Homo sapiens GN=ILF3 PE=1 SV=3 - [ILF3_HUMAN]	35.91	1	23	23	86	871.317	24.94	15	32	1724.49	34.34	22	54	894	95.2791	8.76318
P43243	Matrin-3 OS=Homo sapiens GN=MATR3 PE=1 SV=2 - [MATR3_HUMAN]	35.77	1	21	21	57	339.843	19.48	9	12	1554.57	35.77	21	45	847	94.5648	6.25244
P68104	Elongation factor 1-alpha 1 OS=Homo sapiens GN=EEF1A1 PE=1 SV=1 - [EF1A1_HUMAN]	35.71	2	6	13	71	1039.3	33.98	12	41	856.82	34.85	12	30	462	50.1091	9.01221
O75223	Gamma-glutamylcyclotransferase OS=Homo sapiens GN=GGCT PE=1 SV=1 - [GGCT_HUMAN]	35.64	1	5	5	7	93.9074	19.15	3	3	116.536	22.87	3	4	188	20.9943	5.13525
P30048	Thioredoxin-dependent peroxide reductase, mitochondrial OS=Homo sapiens GN=PRDX3 PE=1 SV=3 - [PRDX3_HUMAN]	35.55	1	8	9	13	354.526	35.55	9	10	134.759	13.67	3	3	256	27.6752	7.78174
P31942	Heterogeneous nuclear ribonucleoprotein H3 OS=Homo sapiens GN=HNRNPH3 PE=1 SV=2 - [HNRH3_HUMAN]	35.26	1	8	8	18	172.68	26.88	5	7	287.664	23.7	6	11	346	36.9031	6.87354
P46108	Adapter molecule crk OS=Homo sapiens GN=CRK PE=1 SV=2 - [CRK_HUMAN]	35.2	1	7	7	8	185.23	19.08	4	4	162.057	24.67	4	4	304	33.81	5.5542
P32322	Pyrroline-5-carboxylate reductase 1, mitochondrial OS=Homo sapiens GN=PYCR1 PE=1 SV=2 - [P5CR1_HUMAN]	35.11	1	10	10	17	367.746	26.33	6	9	304.009	24.45	6	8	319	33.3396	7.60596
P07355	Annexin A2 OS=Homo sapiens GN=ANXA2 PE=1 SV=2 - [ANXA2_HUMAN]	35.1	2	10	10	19	287.443	25.37	6	8	344.518	28.02	7	11	339	38.5798	7.75244
P08758	Annexin A5 OS=Homo sapiens GN=ANXA5 PE=1 SV=2 - [ANXA5_HUMAN]	35	1	11	11	13	251.22	29.38	9	10	90.4468	13.13	3	3	320	35.9144	5.04639
P19338	Nucleolin OS=Homo sapiens GN=NCL PE=1 SV=3 - [NUCL_HUMAN]	34.93	1	27	27	89	1018.07	32.82	20	34	2108.11	28.87	23	55	710	76.5684	4.70361
P26583	High mobility group protein B2 OS=Homo sapiens GN=HMGB2 PE=1 SV=2 - [HMGB2_HUMAN]	34.93	1	7	9	10	111.775	20.1	5	5	106.16	22.49	5	5	209	24.0187	7.81104
O75396	Vesicle-trafficking protein SEC22b OS=Homo sapiens GN=SEC22B PE=1 SV=4 - [SC22B_HUMAN]	34.88	1	7	7	12	143.177	21.4	4	4	345.359	30.23	6	8	215	24.5775	6.91748
P41250	Glycine--tRNA ligase OS=Homo sapiens GN=GARS PE=1 SV=3 - [SYG_HUMAN]	34.78	1	21	21	40	287.09	15.97	10	13	694.098	33.42	18	27	739	83.1126	7.03467
Q8N163	Cell cycle and apoptosis regulator protein 2 OS=Homo sapiens GN=CCAR2 PE=1 SV=2 - [CCAR2_HUMAN]	34.56	1	20	20	36	589.756	19.83	11	15	762.069	24.16	15	21	923	102.838	5.22412
P09651	Heterogeneous nuclear ribonucleoprotein A1 OS=Homo sapiens GN=HNRNPA1 PE=1 SV=5 - [ROA1_HUMAN]	34.14	2	10	11	27	428.93	28.76	8	14	368.866	33.87	10	13	372	38.7231	9.12939
P78347	General transcription factor II-I OS=Homo sapiens GN=GTF2I PE=1 SV=2 - [GTF2I_HUMAN]	34.07	1	27	27	59	963.815	26.35	20	33	804.754	23.35	17	26	998	112.346	6.39209
P46781	40S ribosomal protein S9 OS=Homo sapiens GN=RPS9 PE=1 SV=3 - [RS9_HUMAN]	34.02	1	6	7	8	96.9494	15.46	3	3	109.717	18.56	4	5	194	22.5776	10.6528
P09874	Poly [ADP-ribose] polymerase 1 OS=Homo sapiens GN=PARP1 PE=1 SV=4 - [PARP1_HUMAN]	34.02	1	27	27	69	1007.27	23.67	17	27	1496.23	28.6	22	42	1014	113.012	8.88037
Q7KZF4	Staphylococcal nuclease domain-containing protein 1 OS=Homo sapiens GN=SND1 PE=1 SV=1 - [SND1_HUMAN]	33.96	1	25	25	48	651.41	23.3	17	23	944.381	23.85	16	25	910	101.934	7.1665
P30041	Peroxiredoxin-6 OS=Homo sapiens GN=PRDX6 PE=1 SV=3 - [PRDX6_HUMAN]	33.93	1	5	5	6	216.744	33.93	5	6					224	25.0192	6.37939
P68366	Tubulin alpha-4A chain OS=Homo sapiens GN=TUBA4A PE=1 SV=1 - [TBA4A_HUMAN]	33.93	2	2	13	88	1391.19	33.93	12	57	806.159	29.02	9	31	448	49.8924	5.05908
P27348	14-3-3 protein theta OS=Homo sapiens GN=YWHAQ PE=1 SV=1 - [1433T_HUMAN]	33.88	2	4	7	12	132.289	17.96	4	5	265.906	31.02	6	7	245	27.7468	4.77979
Q07020	60S ribosomal protein L18 OS=Homo sapiens GN=RPL18 PE=1 SV=2 - [RL18_HUMAN]	33.51	1	8	8	15	297.179	33.51	7	8	315.676	20.74	3	7	188	21.6211	11.7222
P35580	Myosin-10 OS=Homo sapiens GN=MYH10 PE=1 SV=3 - [MYH10_HUMAN]	33.3	1	53	59	124	1644.4	19.33	34	56	2027.47	25.96	47	68	1976	228.858	5.5415
P15259	Phosphoglycerate mutase 2 OS=Homo sapiens GN=PGAM2 PE=1 SV=3 - [PGAM2_HUMAN]	33.2	1	1	7	9	104.664	19.76	4	4	136.398	22.13	5	5	253	28.7478	8.88037
P13667	Protein disulfide-isomerase A4 OS=Homo sapiens GN=PDIA4 PE=1 SV=2 - [PDIA4_HUMAN]	33.18	1	18	18	32	528.596	21.4	11	17	520.718	23.26	12	15	645	72.887	5.07178
Q9Y2R9	28S ribosomal protein S7, mitochondrial OS=Homo sapiens GN=MRPS7 PE=1 SV=2 - [RT07_HUMAN]	33.06	1	7	7	8	149.36	22.31	4	4	116.445	16.12	4	4	242	28.116	9.99365
P35241	Radixin OS=Homo sapiens GN=RDX PE=1 SV=1 - [RADI_HUMAN]	32.93	2	19	25	45	914.321	31.05	22	28	526.898	20.41	14	17	583	68.5214	6.3667
P62820	Ras-related protein Rab-1A OS=Homo sapiens GN=RAB1A PE=1 SV=3 - [RAB1A_HUMAN]	32.68	1	2	5	15	211.031	24.88	4	7	227.053	32.68	5	8	205	22.6634	6.21436
P34932	Heat shock 70 kDa protein 4 OS=Homo sapiens GN=HSPA4 PE=1 SV=4 - [HSP74_HUMAN]	32.62	1	20	22	39	760.771	22.98	15	20	864.815	26.31	16	19	840	94.2712	5.18604
P61019	Ras-related protein Rab-2A OS=Homo sapiens GN=RAB2A PE=1 SV=1 - [RAB2A_HUMAN]	32.55	1	4	5	8	147.62	20.28	3	3	215.091	25	4	5	212	23.5308	6.53662
Q12860	Contactin-1 OS=Homo sapiens GN=CNTN1 PE=1 SV=1 - [CNTN1_HUMAN]	32.42	1	26	26	52	943.062	27.5	22	31	594.135	16.11	11	21	1018	113.249	5.89697
P04075	Fructose-bisphosphate aldolase A OS=Homo sapiens GN=ALDOA PE=1 SV=2 - [ALDOA_HUMAN]	32.42	1	7	8	13	148.934	21.43	5	5	222.689	15.11	4	8	364	39.3953	8.08936
P68032	Actin, alpha cardiac muscle 1 OS=Homo sapiens GN=ACTC1 PE=1 SV=1 - [ACTC_HUMAN]	32.36	4	1	15	70	1117.79	31.83	12	36	1113.05	25.2	12	34	377	41.9919	5.38916
P06493	Cyclin-dependent kinase 1 OS=Homo sapiens GN=CDK1 PE=1 SV=3 - [CDK1_HUMAN]	32.32	1	8	9	11	167.517	15.15	5	5	241.235	28.62	6	6	297	34.0739	8.39697
Q08945	FACT complex subunit SSRP1 OS=Homo sapiens GN=SSRP1 PE=1 SV=1 - [SSRP1_HUMAN]	32.3	1	21	21	35	438.706	17.07	10	12	799.134	30.04	19	23	709	81.0244	6.87354
O43707	Alpha-actinin-4 OS=Homo sapiens GN=ACTN4 PE=1 SV=2 - [ACTN4_HUMAN]	32.27	1	22	29	84	1334.87	25.8	19	35	1687.57	25.36	22	49	911	104.788	5.43994
P31939	Bifunctional purine biosynthesis protein PURH OS=Homo sapiens GN=ATIC PE=1 SV=3 - [PUR9_HUMAN]	32.26	1	14	14	15	275.799	21.96	9	10	146.422	12.84	5	5	592	64.5753	6.7124
P28070	Proteasome subunit beta type-4 OS=Homo sapiens GN=PSMB4 PE=1 SV=4 - [PSB4_HUMAN]	32.2	1	6	6	18	420.885	19.7	3	8	297.461	23.86	5	10	264	29.1855	5.97314
P62753	40S ribosomal protein S6 OS=Homo sapiens GN=RPS6 PE=1 SV=1 - [RS6_HUMAN]	32.13	1	8	8	13	141.388	25.7	6	6	205.281	15.66	5	7	249	28.663	10.8433
Q14683	Structural maintenance of chromosomes protein 1A OS=Homo sapiens GN=SMC1A PE=1 SV=2 - [SMC1A_HUMAN]	32.12	1	35	35	53	715.51	17.76	19	23	897.522	24.49	26	30	1233	143.144	7.63525
P13010	X-ray repair cross-complementing protein 5 OS=Homo sapiens GN=XRCC5 PE=1 SV=3 - [XRCC5_HUMAN]	32.1	1	22	22	66	1064.83	27.19	18	32	984.357	31.97	21	34	732	82.6523	5.80811
P07910	Heterogeneous nuclear ribonucleoproteins C1/C2 OS=Homo sapiens GN=HNRNPC PE=1 SV=4 - [HNRPC_HUMAN]	32.03	1	9	9	30	299.019	18.63	5	9	787.945	29.08	7	21	306	33.6495	5.08447
Q13263	Transcription intermediary factor 1-beta OS=Homo sapiens GN=TRIM28 PE=1 SV=5 - [TIF1B_HUMAN]	31.98	1	21	21	58	1238.69	20.96	13	30	1157.71	28.02	17	28	835	88.4934	5.77002
Q14980	Nuclear mitotic apparatus protein 1 OS=Homo sapiens GN=NUMA1 PE=1 SV=2 - [NUMA1_HUMAN]	31.87	1	60	60	118	1365.66	18.63	30	45	2068.79	26.19	47	73	2115	238.115	5.78271
P61313	60S ribosomal protein L15 OS=Homo sapiens GN=RPL15 PE=1 SV=2 - [RL15_HUMAN]	31.86	1	6	6	8	134.55	21.57	4	4	108.07	17.16	4	4	204	24.1311	11.6196
Q16658	Fascin OS=Homo sapiens GN=FSCN1 PE=1 SV=3 - [FSCN1_HUMAN]	31.85	1	12	12	39	554.946	24.14	9	19	516.677	27.79	8	20	493	54.4961	7.23975
P36776	Lon protease homolog, mitochondrial OS=Homo sapiens GN=LONP1 PE=1 SV=2 - [LONM_HUMAN]	31.8	1	18	18	33	448.125	13.97	9	13	700.06	25.96	15	20	959	106.422	6.39209
P51659	Peroxisomal multifunctional enzyme type 2 OS=Homo sapiens GN=HSD17B4 PE=1 SV=3 - [DHB4_HUMAN]	31.66	1	21	21	42	639.187	27.17	17	19	868.419	28.13	18	23	736	79.6363	8.83643
Q86UP2	Kinectin OS=Homo sapiens GN=KTN1 PE=1 SV=1 - [KTN1_HUMAN]	31.39	1	41	41	89	1020.86	18.35	24	42	1254.58	28.89	33	47	1357	156.179	5.64307
Q9NRW1	Ras-related protein Rab-6B OS=Homo sapiens GN=RAB6B PE=1 SV=1 - [RAB6B_HUMAN]	31.25	1	3	6	11	152.574	22.6	4	6	145.821	13.94	3	5	208	23.4469	5.52881
P45974	Ubiquitin carboxyl-terminal hydrolase 5 OS=Homo sapiens GN=USP5 PE=1 SV=2 - [UBP5_HUMAN]	31.12	1	20	20	51	841.725	27.16	16	26	789.33	16.9	13	25	858	95.7253	5.03369
Q01082	Spectrin beta chain, non-erythrocytic 1 OS=Homo sapiens GN=SPTBN1 PE=1 SV=2 - [SPTB2_HUMAN]	31.09	2	63	67	191	3491.1	28.13	58	108	2624.35	21.49	48	83	2364	274.439	5.56689
Q00610	Clathrin heavy chain 1 OS=Homo sapiens GN=CLTC PE=1 SV=5 - [CLH1_HUMAN]	30.81	2	40	40	109	2092.12	28.84	38	65	1481.95	18.33	23	44	1675	191.493	5.69385
P61106	Ras-related protein Rab-14 OS=Homo sapiens GN=RAB14 PE=1 SV=4 - [RAB14_HUMAN]	30.7	1	5	6	19	375.023	25.12	5	11	213.102	24.65	5	8	215	23.8819	6.21436
Q15366	Poly(rC)-binding protein 2 OS=Homo sapiens GN=PCBP2 PE=1 SV=1 - [PCBP2_HUMAN]	30.68	1	4	6	21	511.306	30.68	6	13	256.884	18.36	4	8	365	38.5556	6.78564
Q86VP6	Cullin-associated NEDD8-dissociated protein 1 OS=Homo sapiens GN=CAND1 PE=1 SV=2 - [CAND1_HUMAN]	30.65	2	31	31	66	1392.18	26.91	25	39	909.018	20.57	19	27	1230	136.289	5.78271
P11586	C-1-tetrahydrofolate synthase, cytoplasmic OS=Homo sapiens GN=MTHFD1 PE=1 SV=3 - [C1TC_HUMAN]	30.48	1	27	27	54	896.587	22.89	20	28	974.443	23.42	17	26	935	101.495	7.29834
O95433	Activator of 90 kDa heat shock protein ATPase homolog 1 OS=Homo sapiens GN=AHSA1 PE=1 SV=1 - [AHSA1_HUMAN]	30.47	1	8	8	10	170.439	18.64	4	4	161.69	22.49	6	6	338	38.2503	5.52881
P35579	Myosin-9 OS=Homo sapiens GN=MYH9 PE=1 SV=4 - [MYH9_HUMAN]	30.46	1	53	59	112	1327.27	20.2	35	48	1904.37	23.98	43	64	1960	226.392	5.60498
O00299	Chloride intracellular channel protein 1 OS=Homo sapiens GN=CLIC1 PE=1 SV=4 - [CLIC1_HUMAN]	30.29	1	5	5	8					295.191	30.29	5	8	241	26.9057	5.17334
Q07812	Apoptosis regulator BAX OS=Homo sapiens GN=BAX PE=1 SV=1 - [BAX_HUMAN]	30.21	1	5	5	11	273.248	30.21	4	6	279.283	30.21	5	5	192	21.1708	5.22412
P05091	Aldehyde dehydrogenase, mitochondrial OS=Homo sapiens GN=ALDH2 PE=1 SV=2 - [ALDH2_HUMAN]	30.17	1	13	13	42	437.577	21.86	10	15	898.296	27.66	12	27	517	56.3456	7.04932
P27824	Calnexin OS=Homo sapiens GN=CANX PE=1 SV=2 - [CALX_HUMAN]	30.07	1	17	17	51	732.612	28.04	15	26	852.178	23.14	12	25	592	67.5259	4.60205
P46777	60S ribosomal protein L5 OS=Homo sapiens GN=RPL5 PE=1 SV=3 - [RL5_HUMAN]	29.97	1	11	11	19	144.053	14.81	4	4	442.405	25.25	9	15	297	34.3407	9.71533
Q16643	Drebrin OS=Homo sapiens GN=DBN1 PE=1 SV=4 - [DREB_HUMAN]	29.89	1	14	14	16	382.743	22.5	8	8	285.983	15.72	8	8	649	71.3854	4.44971
P49736	DNA replication licensing factor MCM2 OS=Homo sapiens GN=MCM2 PE=1 SV=4 - [MCM2_HUMAN]	29.87	1	20	20	29	621.244	18.81	12	15	552.117	16.7	12	14	904	101.832	5.51611
O43390	Heterogeneous nuclear ribonucleoprotein R OS=Homo sapiens GN=HNRNPR PE=1 SV=1 - [HNRPR_HUMAN]	29.86	1	17	20	53	446.386	18.33	9	15	1164.18	26.86	19	38	633	70.8993	8.1333
Q13310	Polyadenylate-binding protein 4 OS=Homo sapiens GN=PABPC4 PE=1 SV=1 - [PABP4_HUMAN]	29.66	1	11	15	26	346.232	13.2	7	9	504.936	29.66	15	17	644	70.7381	9.26123
Q9NUQ9	Protein FAM49B OS=Homo sapiens GN=FAM49B PE=1 SV=1 - [FA49B_HUMAN]	29.63	1	6	6	9	173.884	17.9	4	5	109.16	21.3	4	4	324	36.7246	6.06201
Q9Y490	Talin-1 OS=Homo sapiens GN=TLN1 PE=1 SV=3 - [TLN1_HUMAN]	29.59	1	47	54	179	3339.1	25.54	44	96	2844.78	24.16	41	83	2541	269.599	6.07471
P14314	Glucosidase 2 subunit beta OS=Homo sapiens GN=PRKCSH PE=1 SV=2 - [GLU2B_HUMAN]	29.55	1	13	13	47	685.504	25.76	12	23	841.42	25.95	12	24	528	59.3878	4.41162
P08865	40S ribosomal protein SA OS=Homo sapiens GN=RPSA PE=1 SV=4 - [RSSA_HUMAN]	29.49	1	6	6	10	448.73	29.49	6	10					295	32.8334	4.86865
P49368	T-complex protein 1 subunit gamma OS=Homo sapiens GN=CCT3 PE=1 SV=4 - [TCPG_HUMAN]	29.36	1	14	14	19	553.438	26.61	12	14	202.852	12.84	5	5	545	60.4953	6.49365
P63244	Guanine nucleotide-binding protein subunit beta-2-like 1 OS=Homo sapiens GN=GNB2L1 PE=1 SV=3 - [GBLP_HUMAN]	29.34	1	8	8	19	386.43	28.08	7	10	300.932	24.29	6	9	317	35.0546	7.69385
P84103	Serine/arginine-rich splicing factor 3 OS=Homo sapiens GN=SRSF3 PE=1 SV=1 - [SRSF3_HUMAN]	29.27	1	3	4	6	226.657	29.27	4	6					164	19.3179	11.6489
Q99798	Aconitate hydratase, mitochondrial OS=Homo sapiens GN=ACO2 PE=1 SV=2 - [ACON_HUMAN]	28.85	1	16	17	34	614.07	26.92	15	23	410.385	13.33	8	11	780	85.3719	7.60596
P62750	60S ribosomal protein L23a OS=Homo sapiens GN=RPL23A PE=1 SV=1 - [RL23A_HUMAN]	28.85	1	5	5	12	203.088	22.44	4	7	124.725	28.85	5	5	156	17.6841	10.4478
P61020	Ras-related protein Rab-5B OS=Homo sapiens GN=RAB5B PE=1 SV=1 - [RAB5B_HUMAN]	28.84	1	3	5	6	184.301	28.84	5	6					215	23.6919	8.1333
P43246	DNA mismatch repair protein Msh2 OS=Homo sapiens GN=MSH2 PE=1 SV=1 - [MSH2_HUMAN]	28.69	1	19	19	23	234.798	10.39	8	8	720.722	20.77	13	15	934	104.677	5.77002
Q08211	ATP-dependent RNA helicase A OS=Homo sapiens GN=DHX9 PE=1 SV=4 - [DHX9_HUMAN]	28.66	1	30	30	127	1565.69	22.76	24	62	1939.6	22.83	25	65	1270	140.869	6.84424
Q9UI15	Transgelin-3 OS=Homo sapiens GN=TAGLN3 PE=1 SV=2 - [TAGL3_HUMAN]	28.64	1	3	4	5	159.93	28.64	4	5					199	22.4581	7.32764
P36542	ATP synthase subunit gamma, mitochondrial OS=Homo sapiens GN=ATP5C1 PE=1 SV=1 - [ATPG_HUMAN]	28.52	1	8	8	18	356.042	24.83	7	11	249.486	25.17	6	7	298	32.9753	9.21729
P49327	Fatty acid synthase OS=Homo sapiens GN=FASN PE=1 SV=3 - [FAS_HUMAN]	28.28	1	54	55	173	2729.77	22.62	45	92	2405.7	20.87	40	81	2511	273.254	6.44287
O75340	Programmed cell death protein 6 OS=Homo sapiens GN=PDCD6 PE=1 SV=1 - [PDCD6_HUMAN]	28.27	1	5	5	10	143.386	22.51	4	5	172.931	28.27	5	5	191	21.8548	5.40186
O95202	LETM1 and EF-hand domain-containing protein 1, mitochondrial OS=Homo sapiens GN=LETM1 PE=1 SV=1 - [LETM1_HUMAN]	28.15	1	16	17	26	449.207	20.7	13	14	510.446	17.19	9	12	739	83.302	6.69775
P83916	Chromobox protein homolog 1 OS=Homo sapiens GN=CBX1 PE=1 SV=1 - [CBX1_HUMAN]	28.11	1	4	5	8					291.506	28.11	5	8	185	21.4046	4.93213
Q13200	26S proteasome non-ATPase regulatory subunit 2 OS=Homo sapiens GN=PSMD2 PE=1 SV=3 - [PSMD2_HUMAN]	28.08	1	19	19	47	856.352	27.31	17	29	554.161	19.71	13	18	908	100.136	5.19873
P53396	ATP-citrate synthase OS=Homo sapiens GN=ACLY PE=1 SV=3 - [ACLY_HUMAN]	28.07	1	20	21	47	544.481	14.35	11	15	1336.6	26.07	19	32	1101	120.762	7.32764
P50454	Serpin H1 OS=Homo sapiens GN=SERPINH1 PE=1 SV=2 - [SERPH_HUMAN]	27.99	1	7	7	18	222.986	15.31	5	6	328.717	25.36	6	12	418	46.4112	8.68994
P21333	Filamin-A OS=Homo sapiens GN=FLNA PE=1 SV=4 - [FLNA_HUMAN]	27.96	1	57	60	212	4070.92	26.14	55	127	2760.72	20.7	43	85	2647	280.564	6.06201
P55060	Exportin-2 OS=Homo sapiens GN=CSE1L PE=1 SV=3 - [XPO2_HUMAN]	27.91	1	16	18	47	861.225	22.14	13	23	1067.39	19.57	13	24	971	110.346	5.77002
Q15365	Poly(rC)-binding protein 1 OS=Homo sapiens GN=PCBP1 PE=1 SV=2 - [PCBP1_HUMAN]	27.81	1	3	5	10	412.297	27.81	5	10					356	37.4739	7.09326
Q9NR30	Nucleolar RNA helicase 2 OS=Homo sapiens GN=DDX21 PE=1 SV=5 - [DDX21_HUMAN]	27.59	1	16	18	48	662.986	22.09	16	24	736.718	20.82	12	24	783	87.2904	9.27588
P51452	Dual specificity protein phosphatase 3 OS=Homo sapiens GN=DUSP3 PE=1 SV=1 - [DUS3_HUMAN]	27.57	1	4	4	7	213.78	27.57	4	4	143.186	20	3	3	185	20.4653	7.79639
P12236	ADP/ATP translocase 3 OS=Homo sapiens GN=SLC25A6 PE=1 SV=4 - [ADT3_HUMAN]	27.52	2	4	10	43	610.863	23.83	9	27	367.62	16.44	5	16	298	32.8452	9.74463
P50991	T-complex protein 1 subunit delta OS=Homo sapiens GN=CCT4 PE=1 SV=4 - [TCPD_HUMAN]	27.46	1	11	11	22	463.702	25.05	10	13	267.575	16.33	7	9	539	57.8878	7.82568
P09429	High mobility group protein B1 OS=Homo sapiens GN=HMGB1 PE=1 SV=3 - [HMGB1_HUMAN]	27.44	1	5	6	8	141.254	27.44	4	5	90.83	15.81	3	3	215	24.8782	5.74463
P31946	14-3-3 protein beta/alpha OS=Homo sapiens GN=YWHAB PE=1 SV=3 - [1433B_HUMAN]	27.24	2	3	6	11	187.903	22.76	5	6	167.809	24.39	5	5	246	28.0648	4.83057
O75663	TIP41-like protein OS=Homo sapiens GN=TIPRL PE=1 SV=2 - [TIPRL_HUMAN]	27.21	1	7	7	9	97.8409	25.74	5	5	96.2464	20.22	4	4	272	31.4237	5.90967
P16435	NADPH--cytochrome P450 reductase OS=Homo sapiens GN=POR PE=1 SV=2 - [NCPR_HUMAN]	27.18	1	14	14	22	236.796	18.17	8	9	500.097	24.82	12	13	677	76.6413	5.57959
P67809	Nuclease-sensitive element-binding protein 1 OS=Homo sapiens GN=YBX1 PE=1 SV=3 - [YBOX1_HUMAN]	27.16	1	4	4	8	193.817	17.9	3	4	191.08	19.75	3	4	324	35.9027	9.87646
P40429	60S ribosomal protein L13a OS=Homo sapiens GN=RPL13A PE=1 SV=2 - [RL13A_HUMAN]	27.09	1	6	6	10	148.941	27.09	5	6	100.176	14.78	3	4	203	23.5624	10.9312
Q92841	Probable ATP-dependent RNA helicase DDX17 OS=Homo sapiens GN=DDX17 PE=1 SV=2 - [DDX17_HUMAN]	27.02	1	15	17	39	714.683	18.11	13	19	751.603	22.5	14	20	729	80.222	8.26514
P07237	Protein disulfide-isomerase OS=Homo sapiens GN=P4HB PE=1 SV=3 - [PDIA1_HUMAN]	26.97	1	9	9	13	250.678	21.06	6	7	174.917	17.13	5	6	508	57.0807	4.86865
P25325	3-mercaptopyruvate sulfurtransferase OS=Homo sapiens GN=MPST PE=1 SV=3 - [THTM_HUMAN]	26.94	1	6	6	6	168.683	18.52	3	3	69.7563	12.46	3	3	297	33.1576	6.59521
P48739	Phosphatidylinositol transfer protein beta isoform OS=Homo sapiens GN=PITPNB PE=1 SV=2 - [PIPNB_HUMAN]	26.94	1	5	5	11	141.251	23.62	4	6	129.863	13.65	3	5	271	31.5199	6.87354
Q16555	Dihydropyrimidinase-related protein 2 OS=Homo sapiens GN=DPYSL2 PE=1 SV=1 - [DPYL2_HUMAN]	26.92	1	10	11	26	497.209	22.73	8	13	398.955	25	9	13	572	62.2546	6.37939
Q12905	Interleukin enhancer-binding factor 2 OS=Homo sapiens GN=ILF2 PE=1 SV=2 - [ILF2_HUMAN]	26.92	1	7	7	13	296.671	18.46	4	5	305.029	24.36	6	8	390	43.0352	5.26221
Q9NY33	Dipeptidyl peptidase 3 OS=Homo sapiens GN=DPP3 PE=1 SV=2 - [DPP3_HUMAN]	26.87	1	14	14	19	242.59	7.87	5	5	412.18	24.56	13	14	737	82.5378	5.09717
P13861	cAMP-dependent protein kinase type II-alpha regulatory subunit OS=Homo sapiens GN=PRKAR2A PE=1 SV=2 - [KAP2_HUMAN]	26.73	1	6	7	7	101.834	15.84	4	4	157.672	10.89	3	3	404	45.49	5.07178
Q9H9B4	Sideroflexin-1 OS=Homo sapiens GN=SFXN1 PE=1 SV=4 - [SFXN1_HUMAN]	26.71	1	7	7	12	267.257	26.09	6	7	176.296	16.15	4	5	322	35.5963	9.0708
Q14152	Eukaryotic translation initiation factor 3 subunit A OS=Homo sapiens GN=EIF3A PE=1 SV=1 - [EIF3A_HUMAN]	26.7	1	32	33	90	1380.91	22.79	25	48	1138.79	20.84	26	42	1382	166.468	6.78564
P54886	Delta-1-pyrroline-5-carboxylate synthase OS=Homo sapiens GN=ALDH18A1 PE=1 SV=2 - [P5CS_HUMAN]	26.67	1	19	19	43	769.531	18.99	15	23	557.597	22.26	15	20	795	87.2475	7.12256
Q01813	ATP-dependent 6-phosphofructokinase, platelet type OS=Homo sapiens GN=PFKP PE=1 SV=2 - [PFKAP_HUMAN]	26.66	1	17	20	45	654.501	24.87	18	26	718.849	16.07	11	19	784	85.5415	7.54736
P17987	T-complex protein 1 subunit alpha OS=Homo sapiens GN=TCP1 PE=1 SV=1 - [TCPA_HUMAN]	26.62	1	11	11	24	474.677	24.28	10	15	322.751	16.01	6	9	556	60.3056	6.11279
Q14974	Importin subunit beta-1 OS=Homo sapiens GN=KPNB1 PE=1 SV=2 - [IMB1_HUMAN]	26.6	1	18	18	53	883.228	19.29	12	25	910.101	19.29	14	28	876	97.108	4.77979
P41252	Isoleucine--tRNA ligase, cytoplasmic OS=Homo sapiens GN=IARS PE=1 SV=2 - [SYIC_HUMAN]	26.55	1	28	28	45	915.691	21.71	24	32	385.029	11.41	12	13	1262	144.406	6.15088
P30085	UMP-CMP kinase OS=Homo sapiens GN=CMPK1 PE=1 SV=3 - [KCY_HUMAN]	26.53	1	5	5	5	172.93	26.53	5	5					196	22.2083	5.56689
P26599	Polypyrimidine tract-binding protein 1 OS=Homo sapiens GN=PTBP1 PE=1 SV=1 - [PTBP1_HUMAN]	26.37	1	10	10	28	160.986	17.51	6	6	609.648	24.67	9	22	531	57.1856	9.17334
P61978	Heterogeneous nuclear ribonucleoprotein K OS=Homo sapiens GN=HNRNPK PE=1 SV=1 - [HNRPK_HUMAN]	26.35	1	11	11	40	667.141	22.25	8	18	720.476	25.7	10	22	463	50.9444	5.5415
P15531	Nucleoside diphosphate kinase A OS=Homo sapiens GN=NME1 PE=1 SV=1 - [NDKA_HUMAN]	26.32	1	3	3	3					111.757	26.32	3	3	152	17.1377	6.18896
Q92616	Translational activator GCN1 OS=Homo sapiens GN=GCN1L1 PE=1 SV=6 - [GCN1L_HUMAN]	26.24	1	55	55	132	2473.04	21	42	81	1476.1	17.63	36	51	2671	292.572	7.47412
P29401	Transketolase OS=Homo sapiens GN=TKT PE=1 SV=3 - [TKT_HUMAN]	26	1	12	12	30	618.807	24.72	11	22	283.314	8.19	4	8	623	67.8347	7.66455
P52943	Cysteine-rich protein 2 OS=Homo sapiens GN=CRIP2 PE=1 SV=1 - [CRIP2_HUMAN]	25.96	1	3	3	3	155.384	25.96	3	3					208	22.478	8.71924
P62424	60S ribosomal protein L7a OS=Homo sapiens GN=RPL7A PE=1 SV=2 - [RL7A_HUMAN]	25.94	1	8	8	17	292.958	25.94	7	10	172.416	25.19	6	7	266	29.977	10.6089
Q09028	Histone-binding protein RBBP4 OS=Homo sapiens GN=RBBP4 PE=1 SV=3 - [RBBP4_HUMAN]	25.88	1	4	8	15	305.79	17.18	5	8	267.014	16.71	6	7	425	47.6261	4.89404
Q9H773	dCTP pyrophosphatase 1 OS=Homo sapiens GN=DCTPP1 PE=1 SV=1 - [DCTP1_HUMAN]	25.88	1	3	3	5	175.67	25.88	3	5					170	18.6694	5.03369
Q96CN7	Isochorismatase domain-containing protein 1 OS=Homo sapiens GN=ISOC1 PE=1 SV=3 - [ISOC1_HUMAN]	25.84	1	9	9	27	531.054	22.15	7	17	237.336	20.81	5	10	298	32.2161	7.38623
O00429	Dynamin-1-like protein OS=Homo sapiens GN=DNM1L PE=1 SV=2 - [DNM1L_HUMAN]	25.82	1	16	17	34	577.88	21.74	14	16	757.76	19.43	11	18	736	81.8261	6.81494
Q00839	Heterogeneous nuclear ribonucleoprotein U OS=Homo sapiens GN=HNRNPU PE=1 SV=6 - [HNRPU_HUMAN]	25.7	1	23	24	125	1297.75	24.61	18	48	1976.35	25.7	24	77	825	90.528	5.99854
Q04917	14-3-3 protein eta OS=Homo sapiens GN=YWHAH PE=1 SV=4 - [1433F_HUMAN]	25.61	2	4	7	13	266.226	25.2	6	8	139.415	19.11	4	5	246	28.201	4.84326
P20340	Ras-related protein Rab-6A OS=Homo sapiens GN=RAB6A PE=1 SV=3 - [RAB6A_HUMAN]	25.48	1	2	5	7					177.96	25.48	5	7	208	23.5779	5.5415
P46459	Vesicle-fusing ATPase OS=Homo sapiens GN=NSF PE=1 SV=3 - [NSF_HUMAN]	25.4	1	18	18	27	383.847	20.03	14	14	360.124	18.55	13	13	744	82.5421	6.94678
P24539	ATP synthase F(0) complex subunit B1, mitochondrial OS=Homo sapiens GN=ATP5F1 PE=1 SV=2 - [AT5F1_HUMAN]	25.39	1	6	6	8	201.174	18.75	5	5	79.4467	19.14	3	3	256	28.8903	9.36377
P09525	Annexin A4 OS=Homo sapiens GN=ANXA4 PE=1 SV=4 - [ANXA4_HUMAN]	25.39	1	9	9	19	519.171	25.39	9	12	287.874	15.36	5	7	319	35.8601	6.12549
Q13011	Delta(3,5)-Delta(2,4)-dienoyl-CoA isomerase, mitochondrial OS=Homo sapiens GN=ECH1 PE=1 SV=2 - [ECH1_HUMAN]	25.3	1	6	6	16	670.46	25.3	6	11	341.811	17.68	4	5	328	35.7934	8.00146
P10768	S-formylglutathione hydrolase OS=Homo sapiens GN=ESD PE=1 SV=2 - [ESTD_HUMAN]	25.18	1	6	6	13	290.595	17.02	5	8	202.11	12.77	3	5	282	31.4425	7.02002
Q8WXX5	DnaJ homolog subfamily C member 9 OS=Homo sapiens GN=DNAJC9 PE=1 SV=1 - [DNJC9_HUMAN]	25	1	5	5	9	178.659	25	5	6	105.408	17.31	3	3	260	29.8911	5.73193
P00387	NADH-cytochrome b5 reductase 3 OS=Homo sapiens GN=CYB5R3 PE=1 SV=3 - [NB5R3_HUMAN]	24.92	1	6	6	11	215.838	19.93	5	6	137.353	20.93	4	5	301	34.2127	7.59131
Q9UBT2	SUMO-activating enzyme subunit 2 OS=Homo sapiens GN=UBA2 PE=1 SV=2 - [SAE2_HUMAN]	24.84	1	9	9	14	325.345	16.41	7	9	223.431	13.59	4	5	640	71.1792	5.2876
Q8WW12	PEST proteolytic signal-containing nuclear protein OS=Homo sapiens GN=PCNP PE=1 SV=2 - [PCNP_HUMAN]	24.72	1	3	3	3					105.627	24.72	3	3	178	18.9134	7.48877
P42765	3-ketoacyl-CoA thiolase, mitochondrial OS=Homo sapiens GN=ACAA2 PE=1 SV=2 - [THIM_HUMAN]	24.69	1	5	5	8	273.389	21.66	4	5	112.567	14.86	3	3	397	41.8976	8.08936
Q8WUM4	Programmed cell death 6-interacting protein OS=Homo sapiens GN=PDCD6IP PE=1 SV=1 - [PDC6I_HUMAN]	24.65	1	17	17	36	677.447	18.89	12	18	631.094	13.36	10	18	868	95.9631	6.52197
Q9P2J5	Leucine--tRNA ligase, cytoplasmic OS=Homo sapiens GN=LARS PE=1 SV=2 - [SYLC_HUMAN]	24.57	1	22	22	35	683.537	19.05	16	17	679.656	17.26	14	18	1176	134.379	7.29834
P49411	Elongation factor Tu, mitochondrial OS=Homo sapiens GN=TUFM PE=1 SV=2 - [EFTU_HUMAN]	24.56	1	10	10	49	958.573	22.57	9	30	769.616	15.71	6	19	452	49.5102	7.60596
P24941	Cyclin-dependent kinase 2 OS=Homo sapiens GN=CDK2 PE=1 SV=2 - [CDK2_HUMAN]	24.5	1	4	5	5	135.04	24.5	5	5					298	33.908	8.67529
Q16629	Serine/arginine-rich splicing factor 7 OS=Homo sapiens GN=SRSF7 PE=1 SV=1 - [SRSF7_HUMAN]	24.37	1	5	6	14	214.681	24.37	5	7	219.835	21.43	5	7	238	27.35	11.8247
P62269	40S ribosomal protein S18 OS=Homo sapiens GN=RPS18 PE=1 SV=3 - [RS18_HUMAN]	24.34	1	4	4	4					90.3239	24.34	4	4	152	17.7079	10.9897
Q9NR28	Diablo homolog, mitochondrial OS=Homo sapiens GN=DIABLO PE=1 SV=1 - [DBLOH_HUMAN]	24.27	1	7	7	11	287.938	24.27	6	8	104.577	12.55	3	3	239	27.1137	5.89697
Q13126	S-methyl-5'-thioadenosine phosphorylase OS=Homo sapiens GN=MTAP PE=1 SV=2 - [MTAP_HUMAN]	24.03	1	5	6	6	302.486	24.03	6	6					283	31.2158	7.18115
P38646	Stress-70 protein, mitochondrial OS=Homo sapiens GN=HSPA9 PE=1 SV=2 - [GRP75_HUMAN]	24.01	1	14	14	27	596.6	21.8	12	16	425.601	16.2	9	11	679	73.6348	6.16357
Q16576	Histone-binding protein RBBP7 OS=Homo sapiens GN=RBBP7 PE=1 SV=1 - [RBBP7_HUMAN]	24	1	3	7	13	256.097	15.29	5	7	269.808	16.47	5	6	425	47.7902	5.04639
P05388	60S acidic ribosomal protein P0 OS=Homo sapiens GN=RPLP0 PE=1 SV=1 - [RLA0_HUMAN]	23.97	1	5	5	6					186.565	23.97	5	6	317	34.2518	5.97314
Q13151	Heterogeneous nuclear ribonucleoprotein A0 OS=Homo sapiens GN=HNRNPA0 PE=1 SV=1 - [ROA0_HUMAN]	23.93	1	5	5	10					284.404	23.93	5	10	305	30.8218	9.29053
Q9UQE7	Structural maintenance of chromosomes protein 3 OS=Homo sapiens GN=SMC3 PE=1 SV=2 - [SMC3_HUMAN]	23.91	1	25	25	48	946.986	17.5	18	29	624.719	15.69	16	19	1217	141.454	7.18115
Q15181	Inorganic pyrophosphatase OS=Homo sapiens GN=PPA1 PE=1 SV=2 - [IPYR_HUMAN]	23.88	1	5	5	5	165.24	23.88	5	5					289	32.6392	5.85889
P05141	ADP/ATP translocase 2 OS=Homo sapiens GN=SLC25A5 PE=1 SV=7 - [ADT2_HUMAN]	23.83	1	3	9	47	655.004	23.83	9	29	369.703	17.11	5	18	298	32.8312	9.68604
P22061	Protein-L-isoaspartate(D-aspartate) O-methyltransferase OS=Homo sapiens GN=PCMT1 PE=1 SV=4 - [PIMT_HUMAN]	23.79	1	3	3	3	98.9398	23.79	3	3					227	24.6206	7.21045
P38159	RNA-binding motif protein, X chromosome OS=Homo sapiens GN=RBMX PE=1 SV=3 - [RBMX_HUMAN]	23.79	1	4	9	16	229.492	15.6	6	6	361.94	23.79	8	10	391	42.3063	10.0522
Q9BWM7	Sideroflexin-3 OS=Homo sapiens GN=SFXN3 PE=1 SV=2 - [SFXN3_HUMAN]	23.69	1	5	5	9	300.815	23.08	4	5	133.445	16.62	3	4	325	35.9557	9.08545
P31943	Heterogeneous nuclear ribonucleoprotein H OS=Homo sapiens GN=HNRNPH1 PE=1 SV=4 - [HNRH1_HUMAN]	23.61	1	4	8	46	652.711	18.93	7	17	1013.87	21.38	7	29	449	49.1984	6.30322
Q9UNF1	Melanoma-associated antigen D2 OS=Homo sapiens GN=MAGED2 PE=1 SV=2 - [MAGD2_HUMAN]	23.6	1	10	10	16	96.9337	9.24	4	4	454.301	17.66	8	12	606	64.9144	9.31982
P08237	ATP-dependent 6-phosphofructokinase, muscle type OS=Homo sapiens GN=PFKM PE=1 SV=2 - [PFKAM_HUMAN]	23.59	1	11	14	30	417.855	15.13	9	16	514.999	14.87	9	14	780	85.1284	7.98682
P61981	14-3-3 protein gamma OS=Homo sapiens GN=YWHAG PE=1 SV=2 - [1433G_HUMAN]	23.48	2	4	7	14	205.339	19.84	6	8	208.611	20.65	5	6	247	28.2849	4.89404
Q14203	Dynactin subunit 1 OS=Homo sapiens GN=DCTN1 PE=1 SV=3 - [DCTN1_HUMAN]	23.47	1	24	24	56	797.741	16.04	17	29	735.853	21.21	20	27	1278	141.607	5.80811
Q99627	COP9 signalosome complex subunit 8 OS=Homo sapiens GN=COPS8 PE=1 SV=1 - [CSN8_HUMAN]	23.44	1	3	3	9	162.92	23.44	3	4	196.12	23.44	3	5	209	23.211	5.37646
P0C0S5	Histone H2A.Z OS=Homo sapiens GN=H2AFZ PE=1 SV=2 - [H2AZ_HUMAN]	23.44	2	3	3	20					335.846	23.44	3	20	128	13.5446	10.5796
O75475	PC4 and SFRS1-interacting protein OS=Homo sapiens GN=PSIP1 PE=1 SV=1 - [PSIP1_HUMAN]	23.4	1	13	13	27	204.88	11.7	5	6	585.52	23.4	13	21	530	60.0667	9.12939
Q05639	Elongation factor 1-alpha 2 OS=Homo sapiens GN=EEF1A2 PE=1 SV=1 - [EF1A2_HUMAN]	23.33	1	1	8	46	748.921	21.6	7	26	663.493	17.06	7	20	463	50.4383	9.02686
Q5SSJ5	Heterochromatin protein 1-binding protein 3 OS=Homo sapiens GN=HP1BP3 PE=1 SV=1 - [HP1B3_HUMAN]	23.33	1	15	15	24	331.387	15.55	8	9	415.698	19.53	13	15	553	61.1693	9.67139
P02533	Keratin, type I cytoskeletal 14 OS=Homo sapiens GN=KRT14 PE=1 SV=4 - [K1C14_HUMAN]	23.31	2	4	11	43	868.397	23.31	11	27	381.769	5.3	3	16	472	51.5294	5.16064
Q13442	28 kDa heat- and acid-stable phosphoprotein OS=Homo sapiens GN=PDAP1 PE=1 SV=1 - [HAP28_HUMAN]	23.2	1	4	4	11	191.933	13.81	3	4	332.23	23.2	4	7	181	20.6176	8.86572
P30153	Serine/threonine-protein phosphatase 2A 65 kDa regulatory subunit A alpha isoform OS=Homo sapiens GN=PPP2R1A PE=1 SV=4 - [2AAA_HUMAN]	23.09	1	6	8	20	310.827	20.88	7	11	210.904	13.58	5	9	589	65.2669	5.10986
O43143	Putative pre-mRNA-splicing factor ATP-dependent RNA helicase DHX15 OS=Homo sapiens GN=DHX15 PE=1 SV=2 - [DHX15_HUMAN]	23.02	1	15	15	26	275.831	9.56	6	10	419.958	18.24	12	16	795	90.8752	7.45947
Q13185	Chromobox protein homolog 3 OS=Homo sapiens GN=CBX3 PE=1 SV=4 - [CBX3_HUMAN]	22.95	1	2	3	7					294.701	22.95	3	7	183	20.7984	5.32568
P08133	Annexin A6 OS=Homo sapiens GN=ANXA6 PE=1 SV=3 - [ANXA6_HUMAN]	22.88	1	11	11	13	244.262	17.53	7	9	139.04	11.74	4	4	673	75.8256	5.60498
P56537	Eukaryotic translation initiation factor 6 OS=Homo sapiens GN=EIF6 PE=1 SV=1 - [IF6_HUMAN]	22.86	1	3	3	3	126.644	22.86	3	3					245	26.5822	4.67822
P34897	Serine hydroxymethyltransferase, mitochondrial OS=Homo sapiens GN=SHMT2 PE=1 SV=3 - [GLYM_HUMAN]	22.82	1	7	7	14	289.627	18.06	5	6	334.311	22.82	7	8	504	55.9577	8.52881
Q14103	Heterogeneous nuclear ribonucleoprotein D0 OS=Homo sapiens GN=HNRNPD PE=1 SV=1 - [HNRPD_HUMAN]	22.82	1	6	8	17	270.363	17.75	4	8	308.803	13.52	6	9	355	38.4103	7.81104
Q14141	Septin-6 OS=Homo sapiens GN=SEPT6 PE=1 SV=4 - [SEPT6_HUMAN]	22.81	1	3	8	9	236.226	18.66	6	6	103.757	11.29	3	3	434	49.6853	6.66846
Q00341	Vigilin OS=Homo sapiens GN=HDLBP PE=1 SV=2 - [VIGLN_HUMAN]	22.79	1	25	25	49	949.49	15.69	18	28	613.06	17.11	16	21	1268	141.368	6.87354
P68431	Histone H3.1 OS=Homo sapiens GN=HIST1H3A PE=1 SV=2 - [H31_HUMAN]	22.79	4	2	3	11					177.953	22.79	3	11	136	15.3945	11.1216
P81605	Dermcidin OS=Homo sapiens GN=DCD PE=1 SV=2 - [DCD_HUMAN]	22.73	1	3	3	6	184.598	22.73	3	6					110	11.2768	6.53662
O75489	NADH dehydrogenase [ubiquinone] iron-sulfur protein 3, mitochondrial OS=Homo sapiens GN=NDUFS3 PE=1 SV=1 - [NDUS3_HUMAN]	22.73	1	4	4	4	186.77	22.73	4	4					264	30.2227	7.50342
P04259	Keratin, type II cytoskeletal 6B OS=Homo sapiens GN=KRT6B PE=1 SV=5 - [K2C6B_HUMAN]	22.7	1	2	12	68	1376.61	18.09	10	43	727.053	15.96	8	25	564	60.0303	8.00146
P00568	Adenylate kinase isoenzyme 1 OS=Homo sapiens GN=AK1 PE=1 SV=3 - [KAD1_HUMAN]	22.68	1	5	5	7	217.719	22.68	5	7					194	21.6213	8.63135
P08107	Heat shock 70 kDa protein 1A/1B OS=Homo sapiens GN=HSPA1A PE=1 SV=5 - [HSP71_HUMAN]	22.62	1	10	13	52	658.182	14.98	7	21	961.216	20.12	11	31	641	70.009	5.65576
P12270	Nucleoprotein TPR OS=Homo sapiens GN=TPR PE=1 SV=3 - [TPR_HUMAN]	22.56	1	45	46	102	1403.32	14.01	26	41	1800.31	17.99	38	61	2363	267.131	5.021
P02538	Keratin, type II cytoskeletal 6A OS=Homo sapiens GN=KRT6A PE=1 SV=3 - [K2C6A_HUMAN]	22.52	1	2	12	68	1278	17.91	10	41	796.039	17.73	9	27	564	60.0083	8.00146
P26639	Threonine--tRNA ligase, cytoplasmic OS=Homo sapiens GN=TARS PE=1 SV=3 - [SYTC_HUMAN]	22.41	1	16	16	34	489.615	19.5	13	19	402.963	12.86	9	15	723	83.3819	6.66846
P28331	NADH-ubiquinone oxidoreductase 75 kDa subunit, mitochondrial OS=Homo sapiens GN=NDUFS1 PE=1 SV=3 - [NDUS1_HUMAN]	22.28	1	11	11	13					603.103	22.28	11	13	727	79.4165	6.22705
P54652	Heat shock-related 70 kDa protein 2 OS=Homo sapiens GN=HSPA2 PE=1 SV=1 - [HSP72_HUMAN]	22.22	1	1	12	69	1482.15	20.81	11	41	795.191	11.27	7	28	639	69.9779	5.74463
P12004	Proliferating cell nuclear antigen OS=Homo sapiens GN=PCNA PE=1 SV=1 - [PCNA_HUMAN]	22.22	1	4	4	10	288.061	17.24	3	6	202.82	14.94	3	4	261	28.7503	4.69092
P13647	Keratin, type II cytoskeletal 5 OS=Homo sapiens GN=KRT5 PE=1 SV=3 - [K2C5_HUMAN]	22.2	1	9	14	52	1133.28	22.2	14	35	492.286	8.64	5	17	590	62.34	7.73779
P31150	Rab GDP dissociation inhibitor alpha OS=Homo sapiens GN=GDI1 PE=1 SV=2 - [GDIA_HUMAN]	22.15	1	4	7	11	174.21	17.67	5	6	132.07	14.54	4	5	447	50.5501	5.13525
Q9Y2Q3	Glutathione S-transferase kappa 1 OS=Homo sapiens GN=GSTK1 PE=1 SV=3 - [GSTK1_HUMAN]	22.12	1	4	4	5	173.077	22.12	4	5					226	25.4803	8.41162
P61289	Proteasome activator complex subunit 3 OS=Homo sapiens GN=PSME3 PE=1 SV=1 - [PSME3_HUMAN]	22.05	1	5	5	8	102.178	12.99	3	3	176.269	18.5	4	5	254	29.4876	5.94775
P55786	Puromycin-sensitive aminopeptidase OS=Homo sapiens GN=NPEPPS PE=1 SV=2 - [PSA_HUMAN]	21.98	2	14	14	22	318.286	11.64	8	11	465.923	13.93	9	11	919	103.211	5.71924
P51572	B-cell receptor-associated protein 31 OS=Homo sapiens GN=BCAP31 PE=1 SV=3 - [BAP31_HUMAN]	21.95	1	6	6	9	116.518	13.82	3	4	112.141	21.95	5	5	246	27.974	8.44092
Q15437	Protein transport protein Sec23B OS=Homo sapiens GN=SEC23B PE=1 SV=2 - [SC23B_HUMAN]	21.9	1	11	13	22	372.836	17.21	9	10	306.5	18.12	11	12	767	86.4235	6.88818
Q15019	Septin-2 OS=Homo sapiens GN=SEPT2 PE=1 SV=1 - [SEPT2_HUMAN]	21.88	1	4	4	6	105.337	16.07	3	3	119.622	14.68	3	3	361	41.4613	6.59521
Q7L2E3	Putative ATP-dependent RNA helicase DHX30 OS=Homo sapiens GN=DHX30 PE=1 SV=1 - [DHX30_HUMAN]	21.86	1	21	21	38	719.847	16.25	17	22	630.893	12.81	12	16	1194	133.855	8.77783
P27797	Calreticulin OS=Homo sapiens GN=CALR PE=1 SV=1 - [CALR_HUMAN]	21.82	1	6	6	15	99.3632	16.55	4	5	267.34	17.75	5	10	417	48.1118	4.43701
Q01130	Serine/arginine-rich splicing factor 2 OS=Homo sapiens GN=SRSF2 PE=1 SV=4 - [SRSF2_HUMAN]	21.72	1	5	5	11	190.247	21.72	4	5	241.689	21.72	4	6	221	25.4612	11.854
Q969X5	Endoplasmic reticulum-Golgi intermediate compartment protein 1 OS=Homo sapiens GN=ERGIC1 PE=1 SV=1 - [ERGI1_HUMAN]	21.72	1	5	5	5	119.518	21.72	5	5					290	32.5715	7.06396
O00232	26S proteasome non-ATPase regulatory subunit 12 OS=Homo sapiens GN=PSMD12 PE=1 SV=3 - [PSD12_HUMAN]	21.71	1	6	6	6	228.309	21.71	6	6					456	52.8706	7.6499
P18206	Vinculin OS=Homo sapiens GN=VCL PE=1 SV=4 - [VINC_HUMAN]	21.69	1	21	21	47	690.933	15.7	14	21	1031.11	17.28	16	26	1134	123.722	5.65576
P47897	Glutamine--tRNA ligase OS=Homo sapiens GN=QARS PE=1 SV=1 - [SYQ_HUMAN]	21.68	1	15	15	21	351.062	12	9	10	270.963	13.29	9	11	775	87.7429	7.15186
P48681	Nestin OS=Homo sapiens GN=NES PE=1 SV=2 - [NEST_HUMAN]	21.53	1	26	26	54	550.244	6.48	9	17	1136.66	20.42	25	37	1621	177.332	4.36084
P55084	Trifunctional enzyme subunit beta, mitochondrial OS=Homo sapiens GN=HADHB PE=1 SV=3 - [ECHB_HUMAN]	21.52	1	7	7	10	175.42	14.35	6	6	117.173	12.87	4	4	474	51.2615	9.40771
Q13838	Spliceosome RNA helicase DDX39B OS=Homo sapiens GN=DDX39B PE=1 SV=1 - [DX39B_HUMAN]	21.5	2	8	8	14	144.847	12.62	4	6	221.342	17.06	7	8	428	48.9599	5.66846
P07814	Bifunctional glutamate/proline--tRNA ligase OS=Homo sapiens GN=EPRS PE=1 SV=5 - [SYEP_HUMAN]	21.49	1	27	27	89	1121.44	17.59	21	44	1240.13	18.12	21	45	1512	170.483	7.32764
P26640	Valine--tRNA ligase OS=Homo sapiens GN=VARS PE=1 SV=4 - [SYVC_HUMAN]	21.44	1	21	21	57	1286.15	16.38	17	32	841.917	15.59	14	25	1264	140.387	7.59131
P25787	Proteasome subunit alpha type-2 OS=Homo sapiens GN=PSMA2 PE=1 SV=2 - [PSA2_HUMAN]	21.37	1	4	4	4					131.942	21.37	4	4	234	25.8823	7.43018
Q13409	Cytoplasmic dynein 1 intermediate chain 2 OS=Homo sapiens GN=DYNC1I2 PE=1 SV=3 - [DC1I2_HUMAN]	21.32	1	8	8	12	281.888	11.91	4	5	350.959	14.89	6	7	638	71.4121	5.19873
P08779	Keratin, type I cytoskeletal 16 OS=Homo sapiens GN=KRT16 PE=1 SV=4 - [K1C16_HUMAN]	21.14	2	5	11	42	749.615	18.6	10	25	418.375	7.82	4	17	473	51.2362	5.04639
P07741	Adenine phosphoribosyltransferase OS=Homo sapiens GN=APRT PE=1 SV=2 - [APT_HUMAN]	21.11	1	3	3	4					110.33	21.11	3	4	180	19.5954	6.02393
Q9UFN0	Protein NipSnap homolog 3A OS=Homo sapiens GN=NIPSNAP3A PE=1 SV=2 - [NPS3A_HUMAN]	21.05	1	5	5	6	157.063	21.05	5	6					247	28.4485	9.15869
O60506	Heterogeneous nuclear ribonucleoprotein Q OS=Homo sapiens GN=SYNCRIP PE=1 SV=2 - [HNRPQ_HUMAN]	21.03	1	6	9	20	317.516	18.94	8	10	317.134	7.54	5	10	623	69.5596	8.5874
Q02978	Mitochondrial 2-oxoglutarate/malate carrier protein OS=Homo sapiens GN=SLC25A11 PE=1 SV=3 - [M2OM_HUMAN]	21.02	1	4	4	10	581.961	21.02	4	10					314	34.0399	9.90576
P49720	Proteasome subunit beta type-3 OS=Homo sapiens GN=PSMB3 PE=1 SV=2 - [PSB3_HUMAN]	20.98	1	5	5	9	206.273	20.98	4	5	138.854	20	3	4	205	22.9335	6.55127
Q14232	Translation initiation factor eIF-2B subunit alpha OS=Homo sapiens GN=EIF2B1 PE=1 SV=1 - [EI2BA_HUMAN]	20.98	1	5	5	7	294.105	20.98	5	7					305	33.6908	7.32764
O00410	Importin-5 OS=Homo sapiens GN=IPO5 PE=1 SV=4 - [IPO5_HUMAN]	20.97	1	17	17	38	315.878	9.57	8	10	931.156	17.23	13	28	1097	123.55	4.94482
O75367	Core histone macro-H2A.1 OS=Homo sapiens GN=H2AFY PE=1 SV=4 - [H2AY_HUMAN]	20.97	1	5	6	9					311.594	20.97	6	9	372	39.5925	9.78857
P09972	Fructose-bisphosphate aldolase C OS=Homo sapiens GN=ALDOC PE=1 SV=2 - [ALDOC_HUMAN]	20.88	1	4	5	6	315	20.88	5	6					364	39.4312	6.87354
O60568	Procollagen-lysine,2-oxoglutarate 5-dioxygenase 3 OS=Homo sapiens GN=PLOD3 PE=1 SV=1 - [PLOD3_HUMAN]	20.87	1	14	15	35	454.763	16.12	10	17	576.753	15.99	11	18	738	84.7315	6.04932
P11233	Ras-related protein Ral-A OS=Homo sapiens GN=RALA PE=1 SV=1 - [RALA_HUMAN]	20.87	1	4	4	5	200.198	20.87	4	5					206	23.552	7.10791
Q92878	DNA repair protein RAD50 OS=Homo sapiens GN=RAD50 PE=1 SV=1 - [RAD50_HUMAN]	20.81	1	26	26	48	694.465	13.26	17	24	694.447	17.91	21	24	1312	153.797	6.88818
P02786	Transferrin receptor protein 1 OS=Homo sapiens GN=TFRC PE=1 SV=2 - [TFR1_HUMAN]	20.79	1	12	12	30	602.303	17.63	10	15	563.717	12.63	7	15	760	84.8179	6.60986
P46060	Ran GTPase-activating protein 1 OS=Homo sapiens GN=RANGAP1 PE=1 SV=1 - [RAGP1_HUMAN]	20.78	1	7	7	11	303.734	14.48	5	7	114.357	10.73	4	4	587	63.5023	4.67822
Q9BTW9	Tubulin-specific chaperone D OS=Homo sapiens GN=TBCD PE=1 SV=2 - [TBCD_HUMAN]	20.72	1	17	17	23	359.821	16.28	11	13	340.951	10.4	9	10	1192	132.515	6.18896
Q8NBJ7	Sulfatase-modifying factor 2 OS=Homo sapiens GN=SUMF2 PE=1 SV=2 - [SUMF2_HUMAN]	20.6	1	5	5	6	279.001	20.6	5	6					301	33.8218	8.00146
P27635	60S ribosomal protein L10 OS=Homo sapiens GN=RPL10 PE=1 SV=4 - [RL10_HUMAN]	20.56	1	8	8	13	142.66	14.02	5	6	215.85	16.82	7	7	214	24.5879	10.0815
Q92499	ATP-dependent RNA helicase DDX1 OS=Homo sapiens GN=DDX1 PE=1 SV=2 - [DDX1_HUMAN]	20.54	1	13	13	24	320.52	15.14	9	13	325.781	15.14	9	11	740	82.3798	7.2251
Q00688	Peptidyl-prolyl cis-trans isomerase FKBP3 OS=Homo sapiens GN=FKBP3 PE=1 SV=1 - [FKBP3_HUMAN]	20.54	1	3	3	3					117.889	20.54	3	3	224	25.1613	9.27588
P19623	Spermidine synthase OS=Homo sapiens GN=SRM PE=1 SV=1 - [SPEE_HUMAN]	20.53	1	5	5	11	281.044	17.22	4	7	113.062	15.89	4	4	302	33.8027	5.49072
P50402	Emerin OS=Homo sapiens GN=EMD PE=1 SV=1 - [EMD_HUMAN]	20.47	1	4	4	5					120.51	20.47	4	5	254	28.9759	5.50342
Q9Y4W6	AFG3-like protein 2 OS=Homo sapiens GN=AFG3L2 PE=1 SV=2 - [AFG32_HUMAN]	20.45	1	16	17	25	321.797	13.55	11	11	344.835	13.55	11	14	797	88.5282	8.66064
Q15459	Splicing factor 3A subunit 1 OS=Homo sapiens GN=SF3A1 PE=1 SV=1 - [SF3A1_HUMAN]	20.43	1	14	14	25	385.468	14	9	11	466.434	15.13	11	14	793	88.8305	5.22412
P51991	Heterogeneous nuclear ribonucleoprotein A3 OS=Homo sapiens GN=HNRNPA3 PE=1 SV=2 - [ROA3_HUMAN]	20.37	1	5	5	6					290.641	20.37	5	6	378	39.5706	9.01221
O95865	N(G),N(G)-dimethylarginine dimethylaminohydrolase 2 OS=Homo sapiens GN=DDAH2 PE=1 SV=1 - [DDAH2_HUMAN]	20.35	1	3	3	3					132.398	20.35	3	3	285	29.6255	6.01123
Q9UIJ7	GTP:AMP phosphotransferase AK3, mitochondrial OS=Homo sapiens GN=AK3 PE=1 SV=4 - [KAD3_HUMAN]	20.26	1	3	3	3	145.204	20.26	3	3					227	25.5495	9.15869
Q9Y5K8	V-type proton ATPase subunit D OS=Homo sapiens GN=ATP6V1D PE=1 SV=1 - [VATD_HUMAN]	20.24	1	4	4	5	142.396	20.24	4	5					247	28.2453	9.36377
P62913	60S ribosomal protein L11 OS=Homo sapiens GN=RPL11 PE=1 SV=2 - [RL11_HUMAN]	20.22	1	5	5	9	338.944	20.22	5	9					178	20.2396	9.59814
P50395	Rab GDP dissociation inhibitor beta OS=Homo sapiens GN=GDI2 PE=1 SV=2 - [GDIB_HUMAN]	20.22	1	4	7	8	275.099	20.22	7	8					445	50.6309	6.46826
P28161	Glutathione S-transferase Mu 2 OS=Homo sapiens GN=GSTM2 PE=1 SV=2 - [GSTM2_HUMAN]	20.18	1	4	4	6	137.474	16.06	3	3	108.989	15.6	3	3	218	25.728	6.3667
P22102	Trifunctional purine biosynthetic protein adenosine-3 OS=Homo sapiens GN=GART PE=1 SV=1 - [PUR2_HUMAN]	20.1	1	18	18	38	615.935	15.35	15	19	563.337	15.94	12	19	1010	107.699	6.69775
P22695	Cytochrome b-c1 complex subunit 2, mitochondrial OS=Homo sapiens GN=UQCRC2 PE=1 SV=3 - [QCR2_HUMAN]	20.09	1	6	6	8	186.786	11.92	4	4	123.98	16.11	4	4	453	48.4129	8.63135
P49755	Transmembrane emp24 domain-containing protein 10 OS=Homo sapiens GN=TMED10 PE=1 SV=2 - [TMEDA_HUMAN]	20.09	1	7	7	10	181.655	18.72	5	6	157.263	18.26	4	4	219	24.96	7.44482
P78527	DNA-dependent protein kinase catalytic subunit OS=Homo sapiens GN=PRKDC PE=1 SV=3 - [PRKDC_HUMAN]	20.06	1	76	76	241	3500.9	14.78	53	118	3543.31	15.84	59	123	4128	468.788	7.12256
P09104	Gamma-enolase OS=Homo sapiens GN=ENO2 PE=1 SV=3 - [ENOG_HUMAN]	20.05	1	2	4	6	231.142	20.05	4	6					434	47.239	5.03369
Q15436	Protein transport protein Sec23A OS=Homo sapiens GN=SEC23A PE=1 SV=2 - [SC23A_HUMAN]	20	1	10	12	25	372.484	15.56	9	10	502.941	14.64	9	15	765	86.1053	7.07861
Q15084	Protein disulfide-isomerase A6 OS=Homo sapiens GN=PDIA6 PE=1 SV=1 - [PDIA6_HUMAN]	20	1	7	7	52	1033.99	16.82	6	29	993.934	12.73	4	23	440	48.0913	5.08447
P61086	Ubiquitin-conjugating enzyme E2 K OS=Homo sapiens GN=UBE2K PE=1 SV=3 - [UBE2K_HUMAN]	20	1	4	4	4	166.163	20	4	4					200	22.3926	5.43994
Q96E39	RNA binding motif protein, X-linked-like-1 OS=Homo sapiens GN=RBMXL1 PE=1 SV=1 - [RMXL1_HUMAN]	20	1	1	6	8					333.141	20	6	8	390	42.1162	9.89111
O14980	Exportin-1 OS=Homo sapiens GN=XPO1 PE=1 SV=1 - [XPO1_HUMAN]	19.98	1	14	14	22	498.257	11.58	9	12	342.416	12.79	8	10	1071	123.306	6.06201
O75369	Filamin-B OS=Homo sapiens GN=FLNB PE=1 SV=2 - [FLNB_HUMAN]	19.91	1	39	43	93	1543.73	17.37	36	59	892.992	10.57	23	34	2602	277.99	5.73193
P62495	Eukaryotic peptide chain release factor subunit 1 OS=Homo sapiens GN=ETF1 PE=1 SV=3 - [ERF1_HUMAN]	19.91	1	5	5	5	244.502	19.91	5	5					437	49.0002	5.70654
P33316	Deoxyuridine 5'-triphosphate nucleotidohydrolase, mitochondrial OS=Homo sapiens GN=DUT PE=1 SV=4 - [DUT_HUMAN]	19.84	1	4	4	8	109.77	19.44	3	3	170.075	19.84	4	5	252	26.5466	9.36377
P15880	40S ribosomal protein S2 OS=Homo sapiens GN=RPS2 PE=1 SV=2 - [RS2_HUMAN]	19.8	1	5	5	12	169.717	11.26	3	5	158.782	19.8	5	7	293	31.3046	10.2427
Q9BXP5	Serrate RNA effector molecule homolog OS=Homo sapiens GN=SRRT PE=1 SV=1 - [SRRT_HUMAN]	19.75	1	16	16	27	217.697	10.39	6	6	672.458	16.67	14	21	876	100.604	5.96045
Q15020	Squamous cell carcinoma antigen recognized by T-cells 3 OS=Homo sapiens GN=SART3 PE=1 SV=1 - [SART3_HUMAN]	19.73	1	12	12	31	692.436	16.41	10	19	459.772	10.18	6	12	963	109.865	5.56689
O15067	Phosphoribosylformylglycinamidine synthase OS=Homo sapiens GN=PFAS PE=1 SV=4 - [PUR4_HUMAN]	19.73	1	18	18	35	785.673	14.95	16	24	370.506	13	9	11	1338	144.643	5.75732
P14866	Heterogeneous nuclear ribonucleoprotein L OS=Homo sapiens GN=HNRNPL PE=1 SV=2 - [HNRPL_HUMAN]	19.69	1	4	4	6	92.3863	16.98	3	3	89.4323	11.71	3	3	589	64.0924	8.22119
Q93096	Protein tyrosine phosphatase type IVA 1 OS=Homo sapiens GN=PTP4A1 PE=1 SV=2 - [TP4A1_HUMAN]	19.65	1	3	3	3					95.1606	19.65	3	3	173	19.8022	8.96826
P29144	Tripeptidyl-peptidase 2 OS=Homo sapiens GN=TPP2 PE=1 SV=4 - [TPP2_HUMAN]	19.54	1	17	17	38	730.399	18.57	16	27	296.875	9.85	8	11	1249	138.263	6.31592
Q07021	Complement component 1 Q subcomponent-binding protein, mitochondrial OS=Homo sapiens GN=C1QBP PE=1 SV=1 - [C1QBP_HUMAN]	19.5	1	3	3	3					153.778	19.5	3	3	282	31.3426	4.84326
Q9HC38	Glyoxalase domain-containing protein 4 OS=Homo sapiens GN=GLOD4 PE=1 SV=1 - [GLOD4_HUMAN]	19.49	1	5	5	20	321.671	14.06	4	11	298.694	19.49	5	9	313	34.7713	5.60498
Q15005	Signal peptidase complex subunit 2 OS=Homo sapiens GN=SPCS2 PE=1 SV=3 - [SPCS2_HUMAN]	19.47	1	3	3	3	78.1472	19.47	3	3					226	24.9867	8.47021
P48643	T-complex protein 1 subunit epsilon OS=Homo sapiens GN=CCT5 PE=1 SV=1 - [TCPE_HUMAN]	19.41	1	7	7	9	207.853	19.41	7	9					541	59.6328	5.65576
P40227	T-complex protein 1 subunit zeta OS=Homo sapiens GN=CCT6A PE=1 SV=3 - [TCPZ_HUMAN]	19.4	1	9	9	13	340.235	12.05	5	7	206.447	11.49	5	6	531	57.9876	6.68311
Q07955	Serine/arginine-rich splicing factor 1 OS=Homo sapiens GN=SRSF1 PE=1 SV=2 - [SRSF1_HUMAN]	19.35	1	6	6	11	103.552	13.31	4	5	158.253	18.55	5	6	248	27.7278	10.3599
Q96Q11	CCA tRNA nucleotidyltransferase 1, mitochondrial OS=Homo sapiens GN=TRNT1 PE=1 SV=2 - [TRNT1_HUMAN]	19.35	1	4	4	4	100.46	19.35	4	4					434	50.0961	8.104
P19367	Hexokinase-1 OS=Homo sapiens GN=HK1 PE=1 SV=3 - [HXK1_HUMAN]	19.3	1	18	18	45	780.912	16.79	14	23	989.618	11.23	9	22	917	102.42	6.80029
Q16774	Guanylate kinase OS=Homo sapiens GN=GUK1 PE=1 SV=2 - [KGUA_HUMAN]	19.29	1	3	3	5					145.195	19.29	3	5	197	21.7122	6.55127
Q8WUY1	Protein THEM6 OS=Homo sapiens GN=THEM6 PE=1 SV=2 - [THEM6_HUMAN]	19.23	1	3	3	3	117.51	19.23	3	3					208	23.8499	9.5542
P13804	Electron transfer flavoprotein subunit alpha, mitochondrial OS=Homo sapiens GN=ETFA PE=1 SV=1 - [ETFA_HUMAN]	19.22	1	5	5	6	191.571	19.22	5	6					333	35.0576	8.38232
Q96FW1	Ubiquitin thioesterase OTUB1 OS=Homo sapiens GN=OTUB1 PE=1 SV=2 - [OTUB1_HUMAN]	19.19	1	4	5	8	128.7	14.76	3	3	215.839	12.55	4	5	271	31.2644	4.94482
Q99832	T-complex protein 1 subunit eta OS=Homo sapiens GN=CCT7 PE=1 SV=2 - [TCPH_HUMAN]	19.15	1	7	7	16	324.834	13.08	5	9	286.642	14.73	5	7	543	59.3289	7.6499
Q99460	26S proteasome non-ATPase regulatory subunit 1 OS=Homo sapiens GN=PSMD1 PE=1 SV=2 - [PSMD1_HUMAN]	19.1	1	14	14	23	339.003	14.27	10	12	432.45	13.12	8	11	953	105.769	5.38916
P30101	Protein disulfide-isomerase A3 OS=Homo sapiens GN=PDIA3 PE=1 SV=4 - [PDIA3_HUMAN]	19.01	1	8	8	12	188.964	8.51	4	7	164.96	12.67	5	5	505	56.7468	6.354
P49588	Alanine--tRNA ligase, cytoplasmic OS=Homo sapiens GN=AARS PE=1 SV=2 - [SYAC_HUMAN]	19.01	1	15	15	26	437.621	13.02	10	13	398.329	13.02	11	13	968	106.743	5.52881
Q13435	Splicing factor 3B subunit 2 OS=Homo sapiens GN=SF3B2 PE=1 SV=2 - [SF3B2_HUMAN]	18.99	1	14	14	24	535.809	18.99	14	18	199.971	6.48	5	6	895	100.165	5.66846
Q9Y3D9	28S ribosomal protein S23, mitochondrial OS=Homo sapiens GN=MRPS23 PE=1 SV=2 - [RT23_HUMAN]	18.95	1	3	3	3	77.8833	18.95	3	3					190	21.7573	8.89502
Q99733	Nucleosome assembly protein 1-like 4 OS=Homo sapiens GN=NAP1L4 PE=1 SV=1 - [NP1L4_HUMAN]	18.93	1	4	5	11	186.243	16	4	6	179.842	11.73	3	5	375	42.7969	4.69092
Q05682	Caldesmon OS=Homo sapiens GN=CALD1 PE=1 SV=3 - [CALD1_HUMAN]	18.92	1	13	13	18	309.196	9.33	8	9	353.463	15.01	9	9	793	93.1754	5.65576
Q9NVA2	Septin-11 OS=Homo sapiens GN=SEPT11 PE=1 SV=3 - [SEP11_HUMAN]	18.88	1	2	7	12	171.063	14.69	5	7	118.168	9.32	3	5	429	49.3672	6.81494
Q06323	Proteasome activator complex subunit 1 OS=Homo sapiens GN=PSME1 PE=1 SV=1 - [PSME1_HUMAN]	18.88	1	4	4	5	157.475	18.88	4	5					249	28.705	6.02393
Q13724	Mannosyl-oligosaccharide glucosidase OS=Homo sapiens GN=MOGS PE=1 SV=5 - [MOGS_HUMAN]	18.88	1	11	11	22	338.077	11.47	7	12	275.72	16.25	9	10	837	91.8606	8.89502
Q9HB71	Calcyclin-binding protein OS=Homo sapiens GN=CACYBP PE=1 SV=2 - [CYBP_HUMAN]	18.86	1	3	3	3	83.1156	18.86	3	3					228	26.1936	8.25049
Q6UXN9	WD repeat-containing protein 82 OS=Homo sapiens GN=WDR82 PE=1 SV=1 - [WDR82_HUMAN]	18.85	1	5	5	10	277.124	16.29	4	6	138.854	15.34	3	4	313	35.0565	7.69385
Q15029	116 kDa U5 small nuclear ribonucleoprotein component OS=Homo sapiens GN=EFTUD2 PE=1 SV=1 - [U5S1_HUMAN]	18.83	1	12	13	28	159.811	4.42	4	6	740.154	18.83	13	22	972	109.366	4.99561
O15173	Membrane-associated progesterone receptor component 2 OS=Homo sapiens GN=PGRMC2 PE=1 SV=1 - [PGRC2_HUMAN]	18.83	1	3	3	6	213.723	18.83	3	6					223	23.8037	4.88135
P09012	U1 small nuclear ribonucleoprotein A OS=Homo sapiens GN=SNRPA PE=1 SV=3 - [SNRPA_HUMAN]	18.79	1	3	3	3	90.2538	18.79	3	3					282	31.2592	9.83252
O95347	Structural maintenance of chromosomes protein 2 OS=Homo sapiens GN=SMC2 PE=1 SV=2 - [SMC2_HUMAN]	18.71	1	22	22	28	570.333	14.95	16	19	308.691	7.35	7	9	1197	135.572	8.42627
Q8NFH5	Nucleoporin NUP53 OS=Homo sapiens GN=NUP35 PE=1 SV=1 - [NUP53_HUMAN]	18.71	1	3	3	3					133.2	18.71	3	3	326	34.7515	9.08545
P53618	Coatomer subunit beta OS=Homo sapiens GN=COPB1 PE=1 SV=3 - [COPB_HUMAN]	18.68	1	12	12	17	266.462	10.39	7	7	334.481	11.33	7	10	953	107.074	6.04932
Q9BQG0	Myb-binding protein 1A OS=Homo sapiens GN=MYBBP1A PE=1 SV=2 - [MBB1A_HUMAN]	18.67	1	22	22	40	546.3	12.73	15	18	646.848	15.74	17	22	1328	148.762	9.27588
Q8NC51	Plasminogen activator inhibitor 1 RNA-binding protein OS=Homo sapiens GN=SERBP1 PE=1 SV=2 - [PAIRB_HUMAN]	18.63	1	5	5	6	207.023	18.63	5	6					408	44.9385	8.646
P11940	Polyadenylate-binding protein 1 OS=Homo sapiens GN=PABPC1 PE=1 SV=2 - [PABP1_HUMAN]	18.55	2	5	9	18	257.18	11.79	6	8	343.488	16.82	8	10	636	70.6259	9.49561
P46821	Microtubule-associated protein 1B OS=Homo sapiens GN=MAP1B PE=1 SV=2 - [MAP1B_HUMAN]	18.52	1	31	32	86	1361.42	14.99	25	46	1338.84	12.56	22	40	2468	270.468	4.80518
Q16836	Hydroxyacyl-coenzyme A dehydrogenase, mitochondrial OS=Homo sapiens GN=HADH PE=1 SV=3 - [HCDH_HUMAN]	18.47	1	5	5	8	78.4309	8.92	3	3	125.964	15.61	4	5	314	34.2719	8.85107
O43175	D-3-phosphoglycerate dehydrogenase OS=Homo sapiens GN=PHGDH PE=1 SV=4 - [SERA_HUMAN]	18.39	1	8	8	15	336.984	11.82	5	8	305.805	14.07	6	7	533	56.6144	6.7124
P51149	Ras-related protein Rab-7a OS=Homo sapiens GN=RAB7A PE=1 SV=1 - [RAB7A_HUMAN]	18.36	1	3	3	5	162.131	18.36	3	5					207	23.4748	6.69775
O43396	Thioredoxin-like protein 1 OS=Homo sapiens GN=TXNL1 PE=1 SV=3 - [TXNL1_HUMAN]	18.34	1	5	5	9	131.289	18.34	4	4	180.737	10.38	4	5	289	32.2307	4.95752
Q02809	Procollagen-lysine,2-oxoglutarate 5-dioxygenase 1 OS=Homo sapiens GN=PLOD1 PE=1 SV=2 - [PLOD1_HUMAN]	18.29	1	10	10	23	475.471	14.99	8	13	398.84	11.97	7	10	727	83.4974	6.94678
Q14204	Cytoplasmic dynein 1 heavy chain 1 OS=Homo sapiens GN=DYNC1H1 PE=1 SV=5 - [DYHC1_HUMAN]	18.27	1	72	72	140	1728.84	11.75	46	68	2002.45	12.79	51	72	4646	532.072	6.40479
Q8N1F7	Nuclear pore complex protein Nup93 OS=Homo sapiens GN=NUP93 PE=1 SV=2 - [NUP93_HUMAN]	18.19	1	13	13	26	242.055	6.59	5	9	601.29	18.19	12	17	819	93.4296	5.71924
Q9Y3A2	Probable U3 small nucleolar RNA-associated protein 11 OS=Homo sapiens GN=UTP11L PE=1 SV=2 - [UTP11_HUMAN]	18.18	1	3	3	4					138.366	18.18	3	4	253	30.4277	10.1548
P11216	Glycogen phosphorylase, brain form OS=Homo sapiens GN=PYGB PE=1 SV=5 - [PYGB_HUMAN]	18.15	2	12	14	25	488.055	12.22	10	15	369.765	11.63	7	10	843	96.6345	6.85889
Q13148	TAR DNA-binding protein 43 OS=Homo sapiens GN=TARDBP PE=1 SV=1 - [TADBP_HUMAN]	18.12	1	6	6	8	89.0185	7.73	3	3	276.987	13.04	4	5	414	44.7113	6.18896
P26641	Elongation factor 1-gamma OS=Homo sapiens GN=EEF1G PE=1 SV=3 - [EF1G_HUMAN]	18.08	1	6	6	14	229.32	13.04	5	8	183.441	14.19	4	6	437	50.0871	6.66846
Q9NX63	MICOS complex subunit MIC19 OS=Homo sapiens GN=CHCHD3 PE=1 SV=1 - [MIC19_HUMAN]	18.06	1	5	5	8	124.639	18.06	3	4	147.49	12.78	3	4	227	26.1362	8.27979
Q99426	Tubulin-folding cofactor B OS=Homo sapiens GN=TBCB PE=1 SV=2 - [TBCB_HUMAN]	18.03	1	4	4	7	101.43	11.48	3	3	136.969	16.8	3	4	244	27.3085	5.14795
Q9BSJ8	Extended synaptotagmin-1 OS=Homo sapiens GN=ESYT1 PE=1 SV=1 - [ESYT1_HUMAN]	18.03	1	13	13	26	555.911	11.87	8	13	440.866	13.41	10	13	1104	122.78	5.8335
Q9Y277	Voltage-dependent anion-selective channel protein 3 OS=Homo sapiens GN=VDAC3 PE=1 SV=1 - [VDAC3_HUMAN]	18.02	1	3	4	6	149.553	13.43	3	3	77.9672	18.02	3	3	283	30.6393	8.66064
P13798	Acylamino-acid-releasing enzyme OS=Homo sapiens GN=APEH PE=1 SV=4 - [ACPH_HUMAN]	17.9	1	13	13	22	425.346	14.75	10	12	413.673	13.39	7	10	732	81.1726	5.47803
Q9Y676	28S ribosomal protein S18b, mitochondrial OS=Homo sapiens GN=MRPS18B PE=1 SV=1 - [RT18B_HUMAN]	17.83	1	3	3	4	122.781	17.83	3	4					258	29.377	9.37842
Q9NYU2	UDP-glucose:glycoprotein glucosyltransferase 1 OS=Homo sapiens GN=UGGT1 PE=1 SV=3 - [UGGG1_HUMAN]	17.81	1	21	22	36	635.338	11.9	15	20	473.116	13.18	15	16	1555	177.078	5.63037
P62191	26S protease regulatory subunit 4 OS=Homo sapiens GN=PSMC1 PE=1 SV=1 - [PRS4_HUMAN]	17.73	1	6	7	8	146.253	15	5	5	101.058	10.23	3	3	440	49.1537	6.21436
P55884	Eukaryotic translation initiation factor 3 subunit B OS=Homo sapiens GN=EIF3B PE=1 SV=3 - [EIF3B_HUMAN]	17.69	1	12	12	31	635.168	14.62	9	18	536.243	12.65	8	13	814	92.4238	4.99561
Q9Y5B9	FACT complex subunit SPT16 OS=Homo sapiens GN=SUPT16H PE=1 SV=1 - [SP16H_HUMAN]	17.67	1	18	18	39	444.217	10.03	10	17	620.04	16.24	16	22	1047	119.838	5.65576
Q96IU4	Alpha/beta hydrolase domain-containing protein 14B OS=Homo sapiens GN=ABHD14B PE=1 SV=1 - [ABHEB_HUMAN]	17.62	1	3	3	3	76.4511	17.62	3	3					210	22.3316	6.40479
P55795	Heterogeneous nuclear ribonucleoprotein H2 OS=Homo sapiens GN=HNRNPH2 PE=1 SV=1 - [HNRH2_HUMAN]	17.59	1	2	5	33	471.415	9.58	3	10	813.363	15.37	4	23	449	49.2323	6.30322
P52597	Heterogeneous nuclear ribonucleoprotein F OS=Homo sapiens GN=HNRNPF PE=1 SV=3 - [HNRPF_HUMAN]	17.59	1	3	5	18	319.946	17.59	5	11	279.487	11.33	3	7	415	45.6429	5.57959
P42166	Lamina-associated polypeptide 2, isoform alpha OS=Homo sapiens GN=TMPO PE=1 SV=2 - [LAP2A_HUMAN]	17.58	2	8	8	15	190.82	7.35	3	4	449.779	15.85	7	11	694	75.4456	7.66455
O43633	Charged multivesicular body protein 2a OS=Homo sapiens GN=CHMP2A PE=1 SV=1 - [CHM2A_HUMAN]	17.57	1	4	4	6	123.391	17.57	3	3	70.1922	8.11	3	3	222	25.0879	5.97314
P00367	Glutamate dehydrogenase 1, mitochondrial OS=Homo sapiens GN=GLUD1 PE=1 SV=2 - [DHE3_HUMAN]	17.56	2	7	7	18	401.094	17.56	7	12	220.307	12.54	5	6	558	61.3592	7.79639
Q9Y6D9	Mitotic spindle assembly checkpoint protein MAD1 OS=Homo sapiens GN=MAD1L1 PE=1 SV=2 - [MD1L1_HUMAN]	17.55	1	10	10	14	270.636	12.67	8	9	116.721	7.52	4	5	718	83.0156	5.92236
Q9BY32	Inosine triphosphate pyrophosphatase OS=Homo sapiens GN=ITPA PE=1 SV=2 - [ITPA_HUMAN]	17.53	1	3	3	5	142.321	17.53	3	5					194	21.4319	5.65576
P46940	Ras GTPase-activating-like protein IQGAP1 OS=Homo sapiens GN=IQGAP1 PE=1 SV=1 - [IQGA1_HUMAN]	17.5	1	22	22	44	954.172	14.73	19	31	375.887	9.23	12	13	1657	189.134	6.48096
P52907	F-actin-capping protein subunit alpha-1 OS=Homo sapiens GN=CAPZA1 PE=1 SV=3 - [CAZA1_HUMAN]	17.48	1	3	3	3	80.7923	17.48	3	3					286	32.9023	5.69385
Q9UJS0	Calcium-binding mitochondrial carrier protein Aralar2 OS=Homo sapiens GN=SLC25A13 PE=1 SV=2 - [CMC2_HUMAN]	17.48	1	6	8	14	189.949	9.04	5	6	221.476	13.19	5	8	675	74.1286	8.6167
Q9NP72	Ras-related protein Rab-18 OS=Homo sapiens GN=RAB18 PE=1 SV=1 - [RAB18_HUMAN]	17.48	1	3	3	3	97.0074	17.48	3	3					206	22.9626	5.23682
O15145	Actin-related protein 2/3 complex subunit 3 OS=Homo sapiens GN=ARPC3 PE=1 SV=3 - [ARPC3_HUMAN]	17.42	1	3	3	3	83.7345	17.42	3	3					178	20.5334	8.5874
P22234	Multifunctional protein ADE2 OS=Homo sapiens GN=PAICS PE=1 SV=3 - [PUR6_HUMAN]	17.41	1	8	8	15	260.399	13.88	6	8	334.742	14.82	6	7	425	47.0491	7.2251
Q00403	Transcription initiation factor IIB OS=Homo sapiens GN=GTF2B PE=1 SV=1 - [TF2B_HUMAN]	17.41	1	5	5	7	141.624	13.92	4	4	94.2429	10.76	3	3	316	34.8106	8.35303
O43747	AP-1 complex subunit gamma-1 OS=Homo sapiens GN=AP1G1 PE=1 SV=5 - [AP1G1_HUMAN]	17.4	1	10	10	12	262.939	14.96	8	9	103.431	4.62	3	3	822	91.2931	6.80029
P61006	Ras-related protein Rab-8A OS=Homo sapiens GN=RAB8A PE=1 SV=1 - [RAB8A_HUMAN]	17.39	1	1	3	12	266.925	17.39	3	7	146.599	17.39	3	5	207	23.6532	9.0708
Q92930	Ras-related protein Rab-8B OS=Homo sapiens GN=RAB8B PE=1 SV=2 - [RAB8B_HUMAN]	17.39	1	1	3	5	192.38	17.39	3	5					207	23.5691	9.0708
P45880	Voltage-dependent anion-selective channel protein 2 OS=Homo sapiens GN=VDAC2 PE=1 SV=2 - [VDAC2_HUMAN]	17.35	1	4	4	14	221.993	14.63	3	6	290.208	17.35	4	8	294	31.5465	7.56201
P51665	26S proteasome non-ATPase regulatory subunit 7 OS=Homo sapiens GN=PSMD7 PE=1 SV=2 - [PSMD7_HUMAN]	17.28	1	3	3	5	305.558	17.28	3	5					324	37.0025	6.771
P59998	Actin-related protein 2/3 complex subunit 4 OS=Homo sapiens GN=ARPC4 PE=1 SV=3 - [ARPC4_HUMAN]	17.26	1	3	3	3					104.657	17.26	3	3	168	19.6543	8.42627
Q96AG4	Leucine-rich repeat-containing protein 59 OS=Homo sapiens GN=LRRC59 PE=1 SV=1 - [LRC59_HUMAN]	17.26	1	3	3	5					157.798	17.26	3	5	307	34.9089	9.56885
Q9BPW8	Protein NipSnap homolog 1 OS=Homo sapiens GN=NIPSNAP1 PE=1 SV=1 - [NIPS1_HUMAN]	17.25	1	3	3	3					102.088	17.25	3	3	284	33.2888	9.30518
Q7Z7H5	Transmembrane emp24 domain-containing protein 4 OS=Homo sapiens GN=TMED4 PE=1 SV=1 - [TMED4_HUMAN]	17.18	1	3	3	5					116.508	17.18	3	5	227	25.9263	8.27979
O14979	Heterogeneous nuclear ribonucleoprotein D-like OS=Homo sapiens GN=HNRNPDL PE=1 SV=3 - [HNRDL_HUMAN]	17.14	1	3	5	7					167.821	17.14	5	7	420	46.4091	9.56885
Q04695	Keratin, type I cytoskeletal 17 OS=Homo sapiens GN=KRT17 PE=1 SV=2 - [K1C17_HUMAN]	17.13	2	1	7	15	408.716	17.13	7	15					432	48.076	5.021
P04843	Dolichyl-diphosphooligosaccharide--protein glycosyltransferase subunit 1 OS=Homo sapiens GN=RPN1 PE=1 SV=1 - [RPN1_HUMAN]	17.13	1	8	8	8	128.55	12.69	5	5	100.214	4.45	3	3	607	68.5268	6.37939
O95475	Homeobox protein SIX6 OS=Homo sapiens GN=SIX6 PE=1 SV=2 - [SIX6_HUMAN]	17.07	2	3	3	3	76.0345	17.07	3	3					246	27.6703	9.42236
O43242	26S proteasome non-ATPase regulatory subunit 3 OS=Homo sapiens GN=PSMD3 PE=1 SV=2 - [PSMD3_HUMAN]	17.04	1	8	8	9	325.406	17.04	8	9					534	60.9395	8.44092
Q96GC5	39S ribosomal protein L48, mitochondrial OS=Homo sapiens GN=MRPL48 PE=1 SV=2 - [RM48_HUMAN]	16.98	1	3	3	5	277.395	16.98	3	5					212	23.9198	8.98291
Q8TAQ2	SWI/SNF complex subunit SMARCC2 OS=Homo sapiens GN=SMARCC2 PE=1 SV=1 - [SMRC2_HUMAN]	16.97	1	12	15	31	607.878	10.71	11	18	419.623	11.94	9	13	1214	132.797	5.69385
P12268	Inosine-5'-monophosphate dehydrogenase 2 OS=Homo sapiens GN=IMPDH2 PE=1 SV=2 - [IMDH2_HUMAN]	16.93	1	7	7	8	227.148	12.84	4	5	125.755	10.89	3	3	514	55.7696	6.90283
P04818	Thymidylate synthase OS=Homo sapiens GN=TYMS PE=1 SV=3 - [TYSY_HUMAN]	16.93	1	4	4	7	119.547	12.46	3	3	120.19	16.93	4	4	313	35.6932	7.00537
Q15286	Ras-related protein Rab-35 OS=Homo sapiens GN=RAB35 PE=1 SV=1 - [RAB35_HUMAN]	16.92	1	1	3	5	137.28	16.92	3	5					201	23.0108	8.29443
P24752	Acetyl-CoA acetyltransferase, mitochondrial OS=Homo sapiens GN=ACAT1 PE=1 SV=1 - [THIL_HUMAN]	16.86	1	7	7	8	139.751	9.6	3	3	224.135	14.52	5	5	427	45.1706	8.85107
O60264	SWI/SNF-related matrix-associated actin-dependent regulator of chromatin subfamily A member 5 OS=Homo sapiens GN=SMARCA5 PE=1 SV=1 - [SMCA5_HUMAN]	16.83	1	11	19	25	100.203	2.85	3	3	693.173	15.97	18	22	1052	121.828	8.08936
O00159	Unconventional myosin-Ic OS=Homo sapiens GN=MYO1C PE=1 SV=4 - [MYO1C_HUMAN]	16.75	1	14	14	15					494.318	16.75	14	15	1063	121.606	9.40771
P54819	Adenylate kinase 2, mitochondrial OS=Homo sapiens GN=AK2 PE=1 SV=2 - [KAD2_HUMAN]	16.74	1	3	3	5	109.68	16.74	3	5					239	26.4608	7.81104
Q9UL46	Proteasome activator complex subunit 2 OS=Homo sapiens GN=PSME2 PE=1 SV=4 - [PSME2_HUMAN]	16.74	1	3	3	3	121.88	16.74	3	3					239	27.3843	5.73193
Q5BKZ1	DBIRD complex subunit ZNF326 OS=Homo sapiens GN=ZNF326 PE=1 SV=2 - [ZN326_HUMAN]	16.67	1	7	7	7					227.229	16.67	7	7	582	65.6131	5.14795
P52888	Thimet oligopeptidase OS=Homo sapiens GN=THOP1 PE=1 SV=2 - [THOP1_HUMAN]	16.55	1	11	11	15	258.24	15.09	10	10	145.122	6.24	4	5	689	78.7895	6.04932
Q02880	DNA topoisomerase 2-beta OS=Homo sapiens GN=TOP2B PE=1 SV=3 - [TOP2B_HUMAN]	16.54	1	15	20	33	301.405	7.87	10	11	617.048	14.08	16	22	1626	183.152	8.00146
Q9UBQ5	Eukaryotic translation initiation factor 3 subunit K OS=Homo sapiens GN=EIF3K PE=1 SV=1 - [EIF3K_HUMAN]	16.51	1	4	4	5	159.718	16.51	4	5					218	25.0434	4.93213
P61026	Ras-related protein Rab-10 OS=Homo sapiens GN=RAB10 PE=1 SV=1 - [RAB10_HUMAN]	16.5	1	1	3	5	160.972	16.5	3	5					200	22.5266	8.38232
P60842	Eukaryotic initiation factor 4A-I OS=Homo sapiens GN=EIF4A1 PE=1 SV=1 - [IF4A1_HUMAN]	16.5	1	3	5	18	459.169	16.5	5	12	266.697	13.55	4	6	406	46.1246	5.47803
P39687	Acidic leucine-rich nuclear phosphoprotein 32 family member A OS=Homo sapiens GN=ANP32A PE=1 SV=1 - [AN32A_HUMAN]	16.47	1	3	6	13	183.514	15.66	5	7	206.198	11.24	4	6	249	28.5683	4.09424
P31937	3-hydroxyisobutyrate dehydrogenase, mitochondrial OS=Homo sapiens GN=HIBADH PE=1 SV=2 - [3HIDH_HUMAN]	16.37	1	4	4	7	95.8137	15.18	3	3	138.15	16.37	3	4	336	35.3058	8.1333
Q13162	Peroxiredoxin-4 OS=Homo sapiens GN=PRDX4 PE=1 SV=1 - [PRDX4_HUMAN]	16.24	1	2	5	16	231.43	16.24	5	9	203.497	16.24	4	7	271	30.5208	6.29053
P49959	Double-strand break repair protein MRE11A OS=Homo sapiens GN=MRE11A PE=1 SV=3 - [MRE11_HUMAN]	16.24	1	9	9	17	333.174	10.03	7	9	311.155	13.14	7	8	708	80.5433	5.89697
Q92598	Heat shock protein 105 kDa OS=Homo sapiens GN=HSPH1 PE=1 SV=1 - [HS105_HUMAN]	16.2	1	11	13	20	288.021	9.91	7	10	285.384	11.77	9	10	858	96.8037	5.38916
P23526	Adenosylhomocysteinase OS=Homo sapiens GN=AHCY PE=1 SV=4 - [SAHH_HUMAN]	16.2	1	6	6	9	133.455	9.49	3	4	200.267	9.49	4	5	432	47.6852	6.34131
P13591	Neural cell adhesion molecule 1 OS=Homo sapiens GN=NCAM1 PE=1 SV=3 - [NCAM1_HUMAN]	16.2	1	10	10	25	517.63	14.8	9	16	331.977	8.16	6	9	858	94.5152	4.86865
P48735	Isocitrate dehydrogenase [NADP], mitochondrial OS=Homo sapiens GN=IDH2 PE=1 SV=2 - [IDHP_HUMAN]	16.15	1	5	6	11	224.853	8.85	3	6	155.58	13.72	5	5	452	50.8769	8.68994
Q9BW83	Intraflagellar transport protein 27 homolog OS=Homo sapiens GN=IFT27 PE=1 SV=1 - [IFT27_HUMAN]	16.13	1	3	3	3					84.5927	16.13	3	3	186	20.4673	5.41455
O75874	Isocitrate dehydrogenase [NADP] cytoplasmic OS=Homo sapiens GN=IDH1 PE=1 SV=2 - [IDHC_HUMAN]	15.94	1	4	5	5					189.704	15.94	5	5	414	46.6295	7.00537
Q15233	Non-POU domain-containing octamer-binding protein OS=Homo sapiens GN=NONO PE=1 SV=4 - [NONO_HUMAN]	15.92	1	6	6	9	82.1129	8.7	3	3	163.881	12.74	5	6	471	54.1973	8.95361
Q96HS1	Serine/threonine-protein phosphatase PGAM5, mitochondrial OS=Homo sapiens GN=PGAM5 PE=1 SV=2 - [PGAM5_HUMAN]	15.92	1	4	4	6	137.961	15.92	4	6					289	31.9846	8.67529
P83731	60S ribosomal protein L24 OS=Homo sapiens GN=RPL24 PE=1 SV=1 - [RL24_HUMAN]	15.92	1	3	3	3					91.1987	15.92	3	3	157	17.7679	11.2534
P00390	Glutathione reductase, mitochondrial OS=Homo sapiens GN=GSR PE=1 SV=2 - [GSHR_HUMAN]	15.9	1	4	4	4	164.266	15.9	4	4					522	56.221	8.49951
Q09666	Neuroblast differentiation-associated protein AHNAK OS=Homo sapiens GN=AHNAK PE=1 SV=2 - [AHNK_HUMAN]	15.87	1	31	32	68	941.341	14.33	30	44	499.511	8.76	11	24	5890	628.699	6.15088
Q99598	Translin-associated protein X OS=Homo sapiens GN=TSNAX PE=1 SV=1 - [TSNAX_HUMAN]	15.86	1	3	3	3	110.003	15.86	3	3					290	33.0917	6.55127
Q9UJU6	Drebrin-like protein OS=Homo sapiens GN=DBNL PE=1 SV=1 - [DBNL_HUMAN]	15.81	1	5	5	6	369.732	15.81	5	6					430	48.1776	5.04639
O60313	Dynamin-like 120 kDa protein, mitochondrial OS=Homo sapiens GN=OPA1 PE=1 SV=3 - [OPA1_HUMAN]	15.63	1	12	12	23	358.787	11.88	9	14	290.722	9.27	8	9	960	111.561	7.86963
P00492	Hypoxanthine-guanine phosphoribosyltransferase OS=Homo sapiens GN=HPRT1 PE=1 SV=2 - [HPRT_HUMAN]	15.6	1	3	3	4					119.709	15.6	3	4	218	24.5636	6.68311
P62917	60S ribosomal protein L8 OS=Homo sapiens GN=RPL8 PE=1 SV=2 - [RL8_HUMAN]	15.56	1	4	4	16	282.487	15.56	3	8	271.432	15.18	3	8	257	28.0073	11.0337
Q9NW13	RNA-binding protein 28 OS=Homo sapiens GN=RBM28 PE=1 SV=3 - [RBM28_HUMAN]	15.55	1	8	8	11	219.881	10.14	5	6	199.394	8.3	4	5	759	85.6847	9.21729
P30566	Adenylosuccinate lyase OS=Homo sapiens GN=ADSL PE=1 SV=2 - [PUR8_HUMAN]	15.5	1	5	5	5	173.19	15.5	5	5					484	54.854	7.10791
O94973	AP-2 complex subunit alpha-2 OS=Homo sapiens GN=AP2A2 PE=1 SV=2 - [AP2A2_HUMAN]	15.44	1	8	9	11	133.39	7.77	4	4	280.577	11.71	7	7	939	103.895	6.96143
O43809	Cleavage and polyadenylation specificity factor subunit 5 OS=Homo sapiens GN=NUDT21 PE=1 SV=1 - [CPSF5_HUMAN]	15.42	1	3	3	4					81.8696	15.42	3	4	227	26.2107	8.82178
O15126	Secretory carrier-associated membrane protein 1 OS=Homo sapiens GN=SCAMP1 PE=1 SV=2 - [SCAM1_HUMAN]	15.38	1	4	4	9	258.486	7.4	3	6	148.077	15.38	3	3	338	37.8958	7.41553
Q9H0D6	5'-3' exoribonuclease 2 OS=Homo sapiens GN=XRN2 PE=1 SV=1 - [XRN2_HUMAN]	15.37	1	10	10	15	227.05	4.63	3	5	263.998	13.37	9	10	950	108.513	7.47412
Q14194	Dihydropyrimidinase-related protein 1 OS=Homo sapiens GN=CRMP1 PE=1 SV=1 - [DPYL1_HUMAN]	15.21	1	4	5	6	225.359	15.21	5	6					572	62.1447	7.03467
Q12931	Heat shock protein 75 kDa, mitochondrial OS=Homo sapiens GN=TRAP1 PE=1 SV=3 - [TRAP1_HUMAN]	15.2	1	6	7	131	2498.73	13.35	6	74	2083.36	5.97	3	57	704	80.0597	8.20654
P33991	DNA replication licensing factor MCM4 OS=Homo sapiens GN=MCM4 PE=1 SV=5 - [MCM4_HUMAN]	15.18	1	10	10	17	422.92	11.94	8	11	318.074	6.03	4	6	863	96.4976	6.7417
Q92688	Acidic leucine-rich nuclear phosphoprotein 32 family member B OS=Homo sapiens GN=ANP32B PE=1 SV=1 - [AN32B_HUMAN]	15.14	1	1	4	8	126.672	9.96	3	5	107.924	9.96	3	3	251	28.7703	4.05615
O43290	U4/U6.U5 tri-snRNP-associated protein 1 OS=Homo sapiens GN=SART1 PE=1 SV=1 - [SNUT1_HUMAN]	15.13	1	8	8	9					430.199	15.13	8	9	800	90.2003	6.12549
P31948	Stress-induced-phosphoprotein 1 OS=Homo sapiens GN=STIP1 PE=1 SV=1 - [STIP1_HUMAN]	15.1	1	8	8	10	240.913	12.52	7	7	125.41	6.81	3	3	543	62.5994	6.80029
P08574	Cytochrome c1, heme protein, mitochondrial OS=Homo sapiens GN=CYC1 PE=1 SV=3 - [CY1_HUMAN]	15.08	1	3	3	3	83.5433	15.08	3	3					325	35.399	8.99756
Q9GZS3	WD repeat-containing protein 61 OS=Homo sapiens GN=WDR61 PE=1 SV=1 - [WDR61_HUMAN]	15.08	1	4	4	5	139.41	15.08	4	5					305	33.5598	5.46533
Q9UKK9	ADP-sugar pyrophosphatase OS=Homo sapiens GN=NUDT5 PE=1 SV=1 - [NUDT5_HUMAN]	15.07	1	3	3	4					171.565	15.07	3	4	219	24.3122	4.94482
Q14978	Nucleolar and coiled-body phosphoprotein 1 OS=Homo sapiens GN=NOLC1 PE=1 SV=2 - [NOLC1_HUMAN]	15.02	1	5	5	8					226.733	15.02	5	8	699	73.5596	9.46631
Q9NY61	Protein AATF OS=Homo sapiens GN=AATF PE=1 SV=1 - [AATF_HUMAN]	15	1	6	6	6					212.243	15	6	6	560	63.0943	4.94482
P23381	Tryptophan--tRNA ligase, cytoplasmic OS=Homo sapiens GN=WARS PE=1 SV=2 - [SYWC_HUMAN]	14.86	1	4	4	4	172.38	14.86	4	4					471	53.1316	6.22705
P49589	Cysteine--tRNA ligase, cytoplasmic OS=Homo sapiens GN=CARS PE=1 SV=3 - [SYCC_HUMAN]	14.84	1	8	9	15	201.851	11.36	7	8	192.504	8.56	5	7	748	85.4192	6.75635
P50570	Dynamin-2 OS=Homo sapiens GN=DNM2 PE=1 SV=2 - [DYN2_HUMAN]	14.83	1	7	9	14	210.252	10.92	7	8	178.15	9.08	5	6	870	98.0032	7.44482
Q7L9L4	MOB kinase activator 1B OS=Homo sapiens GN=MOB1B PE=1 SV=3 - [MOB1B_HUMAN]	14.81	1	3	3	4					76.5567	14.81	3	4	216	25.0746	6.72705
O15240	Neurosecretory protein VGF OS=Homo sapiens GN=VGF PE=1 SV=2 - [VGF_HUMAN]	14.8	1	7	7	15	211.338	9.76	5	7	202.185	10.08	5	8	615	67.2176	4.77979
Q15149	Plectin OS=Homo sapiens GN=PLEC PE=1 SV=3 - [PLEC_HUMAN]	14.77	1	61	61	88	398.128	2.75	11	12	1926.51	14.58	60	76	4684	531.466	5.96045
P43897	Elongation factor Ts, mitochondrial OS=Homo sapiens GN=TSFM PE=1 SV=2 - [EFTS_HUMAN]	14.77	1	3	3	3	91.2506	14.77	3	3					325	35.3682	8.38232
P17252	Protein kinase C alpha type OS=Homo sapiens GN=PRKCA PE=1 SV=4 - [KPCA_HUMAN]	14.73	1	7	7	14	195.851	12.05	5	6	300.696	8.78	5	8	672	76.7001	7.04932
Q96PZ0	Pseudouridylate synthase 7 homolog OS=Homo sapiens GN=PUS7 PE=1 SV=2 - [PUS7_HUMAN]	14.67	1	6	6	6	206.581	14.67	6	6					661	74.9882	6.3667
P35659	Protein DEK OS=Homo sapiens GN=DEK PE=1 SV=1 - [DEK_HUMAN]	14.67	1	4	4	5					130.707	14.67	4	5	375	42.6479	8.55811
P45973	Chromobox protein homolog 5 OS=Homo sapiens GN=CBX5 PE=1 SV=1 - [CBX5_HUMAN]	14.66	1	3	3	3					137.843	14.66	3	3	191	22.2111	5.85889
Q15008	26S proteasome non-ATPase regulatory subunit 6 OS=Homo sapiens GN=PSMD6 PE=1 SV=1 - [PSMD6_HUMAN]	14.65	1	4	4	6	118.397	11.57	3	3	70.7805	11.31	3	3	389	45.5023	5.61768
Q9HAV4	Exportin-5 OS=Homo sapiens GN=XPO5 PE=1 SV=1 - [XPO5_HUMAN]	14.62	1	13	13	26	544.715	12.38	11	17	412.469	8.06	7	9	1204	136.222	5.79541
P09960	Leukotriene A-4 hydrolase OS=Homo sapiens GN=LTA4H PE=1 SV=2 - [LKHA4_HUMAN]	14.57	1	7	7	7	209.458	14.57	7	7					611	69.2412	6.17627
P00491	Purine nucleoside phosphorylase OS=Homo sapiens GN=PNP PE=1 SV=2 - [PNPH_HUMAN]	14.53	1	3	3	3	119.644	14.53	3	3					289	32.0972	6.94678
P41227	N-alpha-acetyltransferase 10 OS=Homo sapiens GN=NAA10 PE=1 SV=1 - [NAA10_HUMAN]	14.47	1	3	3	4					112.037	14.47	3	4	235	26.4419	5.64307
P53597	Succinyl-CoA ligase [ADP/GDP-forming] subunit alpha, mitochondrial OS=Homo sapiens GN=SUCLG1 PE=1 SV=4 - [SUCA_HUMAN]	14.45	1	3	3	3	103.127	14.45	3	3					346	36.2268	8.79248
P33992	DNA replication licensing factor MCM5 OS=Homo sapiens GN=MCM5 PE=1 SV=5 - [MCM5_HUMAN]	14.44	1	8	9	13	223.327	14.44	9	9	153.57	6.4	4	4	734	82.2332	8.36768
Q15424	Scaffold attachment factor B1 OS=Homo sapiens GN=SAFB PE=1 SV=4 - [SAFB1_HUMAN]	14.43	1	4	9	15	195.46	8.52	5	7	217.274	9.73	6	8	915	102.58	5.46533
P00505	Aspartate aminotransferase, mitochondrial OS=Homo sapiens GN=GOT2 PE=1 SV=3 - [AATM_HUMAN]	14.42	1	6	6	13	243.245	12.56	5	7	218.452	12.56	5	6	430	47.4873	9.01221
Q9NXK8	F-box/LRR-repeat protein 12 OS=Homo sapiens GN=FBXL12 PE=1 SV=1 - [FXL12_HUMAN]	14.42	1	3	3	7	165.587	14.42	3	3	133.454	14.42	3	4	326	37.0016	8.79248
Q14165	Malectin OS=Homo sapiens GN=MLEC PE=1 SV=1 - [MLEC_HUMAN]	14.38	1	3	3	3	123.682	14.38	3	3					292	32.2136	5.41455
Q9NRX1	RNA-binding protein PNO1 OS=Homo sapiens GN=PNO1 PE=1 SV=1 - [PNO1_HUMAN]	14.29	1	4	4	5					178.875	14.29	4	5	252	27.9069	9.72998
Q9BVM2	Protein DPCD OS=Homo sapiens GN=DPCD PE=1 SV=2 - [DPCD_HUMAN]	14.29	1	3	3	3					92.1	14.29	3	3	203	23.2251	9.02686
P16615	Sarcoplasmic/endoplasmic reticulum calcium ATPase 2 OS=Homo sapiens GN=ATP2A2 PE=1 SV=1 - [AT2A2_HUMAN]	14.2	2	12	12	27	389.395	11.13	9	14	363.854	9.12	8	13	1042	114.683	5.33838
O00571	ATP-dependent RNA helicase DDX3X OS=Homo sapiens GN=DDX3X PE=1 SV=3 - [DDX3X_HUMAN]	14.2	2	9	9	9					366.591	14.2	9	9	662	73.198	7.18115
Q8N7H5	RNA polymerase II-associated factor 1 homolog OS=Homo sapiens GN=PAF1 PE=1 SV=2 - [PAF1_HUMAN]	14.12	1	5	5	5					157.881	14.12	5	5	531	59.9391	4.62744
Q8TEX9	Importin-4 OS=Homo sapiens GN=IPO4 PE=1 SV=2 - [IPO4_HUMAN]	14.06	1	10	10	24	451.028	12.12	8	12	513.195	9.44	7	12	1081	118.64	4.95752
Q5JTH9	RRP12-like protein OS=Homo sapiens GN=RRP12 PE=1 SV=2 - [RRP12_HUMAN]	13.96	1	15	16	23	174.38	5.09	7	7	445.072	13.8	14	16	1297	143.611	8.74854
Q12996	Cleavage stimulation factor subunit 3 OS=Homo sapiens GN=CSTF3 PE=1 SV=1 - [CSTF3_HUMAN]	13.95	1	5	5	9	176.343	10.6	4	4	221.882	10.46	4	5	717	82.8687	8.11865
Q4G0J3	La-related protein 7 OS=Homo sapiens GN=LARP7 PE=1 SV=1 - [LARP7_HUMAN]	13.92	1	7	7	11	181.876	12.54	6	6	137.499	8.59	5	5	582	66.8574	9.5542
P27816	Microtubule-associated protein 4 OS=Homo sapiens GN=MAP4 PE=1 SV=3 - [MAP4_HUMAN]	13.89	1	9	9	19	367.614	10.94	7	11	270.368	8.16	6	8	1152	120.93	5.42725
P17858	ATP-dependent 6-phosphofructokinase, liver type OS=Homo sapiens GN=PFKL PE=1 SV=6 - [PFKAL_HUMAN]	13.85	1	5	8	17	389.311	13.85	8	11	268.091	7.18	4	6	780	84.9642	7.50342
Q92900	Regulator of nonsense transcripts 1 OS=Homo sapiens GN=UPF1 PE=1 SV=2 - [RENT1_HUMAN]	13.82	1	13	13	25	613.307	12.93	12	18	215.041	5.14	5	7	1129	124.267	6.60986
Q9UHD8	Septin-9 OS=Homo sapiens GN=SEPT9 PE=1 SV=2 - [SEPT9_HUMAN]	13.82	1	6	6	11	110.302	9.73	4	4	139.157	13.82	6	7	586	65.3608	8.96826
P48444	Coatomer subunit delta OS=Homo sapiens GN=ARCN1 PE=1 SV=1 - [COPD_HUMAN]	13.7	1	6	6	12	164.62	9	4	5	226.777	9.39	4	7	511	57.1741	6.21436
Q8IY81	pre-rRNA processing protein FTSJ3 OS=Homo sapiens GN=FTSJ3 PE=1 SV=2 - [SPB1_HUMAN]	13.7	1	8	8	11					312.025	13.7	8	11	847	96.4992	8.39697
P54289	Voltage-dependent calcium channel subunit alpha-2/delta-1 OS=Homo sapiens GN=CACNA2D1 PE=1 SV=3 - [CA2D1_HUMAN]	13.69	1	11	11	21	440.278	10.61	9	14	210.646	7.07	5	7	1103	124.49	5.2749
P35637	RNA-binding protein FUS OS=Homo sapiens GN=FUS PE=1 SV=1 - [FUS_HUMAN]	13.69	1	5	5	15	201.345	10.46	4	7	235.528	13.69	4	8	526	53.3938	9.36377
P17844	Probable ATP-dependent RNA helicase DDX5 OS=Homo sapiens GN=DDX5 PE=1 SV=1 - [DDX5_HUMAN]	13.68	1	5	7	13	130.206	5.54	3	4	335.542	13.68	6	9	614	69.1047	8.92432
Q8WUM0	Nuclear pore complex protein Nup133 OS=Homo sapiens GN=NUP133 PE=1 SV=2 - [NU133_HUMAN]	13.67	1	11	11	12					383.364	13.67	11	12	1156	128.898	5.09717
Q1KMD3	Heterogeneous nuclear ribonucleoprotein U-like protein 2 OS=Homo sapiens GN=HNRNPUL2 PE=1 SV=1 - [HNRL2_HUMAN]	13.65	1	8	8	14	180.67	9.5	4	4	327.57	13.65	8	10	747	85.0522	4.90674
Q15785	Mitochondrial import receptor subunit TOM34 OS=Homo sapiens GN=TOMM34 PE=1 SV=2 - [TOM34_HUMAN]	13.59	1	3	3	4					219.572	13.59	3	4	309	34.5378	8.98291
P62195	26S protease regulatory subunit 8 OS=Homo sapiens GN=PSMC5 PE=1 SV=1 - [PRS8_HUMAN]	13.55	1	4	5	6	143.894	13.55	5	6					406	45.5971	7.54736
P62879	Guanine nucleotide-binding protein G(I)/G(S)/G(T) subunit beta-2 OS=Homo sapiens GN=GNB2 PE=1 SV=3 - [GBB2_HUMAN]	13.53	3	5	5	5					140.787	13.53	5	5	340	37.3071	5.99854
Q9BXJ9	N-alpha-acetyltransferase 15, NatA auxiliary subunit OS=Homo sapiens GN=NAA15 PE=1 SV=1 - [NAA15_HUMAN]	13.51	1	7	7	11	160.74	7.85	4	5	214.131	8.43	5	6	866	101.208	7.41553
Q02790	Peptidyl-prolyl cis-trans isomerase FKBP4 OS=Homo sapiens GN=FKBP4 PE=1 SV=3 - [FKBP4_HUMAN]	13.51	1	4	4	4	99.13	13.51	4	4					459	51.7721	5.42725
Q9BVP2	Guanine nucleotide-binding protein-like 3 OS=Homo sapiens GN=GNL3 PE=1 SV=2 - [GNL3_HUMAN]	13.48	1	5	5	8	104.879	6.38	3	3	134.696	11.29	4	5	549	61.9545	9.15869
P05455	Lupus La protein OS=Homo sapiens GN=SSB PE=1 SV=2 - [LA_HUMAN]	13.48	1	4	4	4					90.6719	13.48	4	4	408	46.8082	7.12256
Q01518	Adenylyl cyclase-associated protein 1 OS=Homo sapiens GN=CAP1 PE=1 SV=5 - [CAP1_HUMAN]	13.47	1	4	4	6	147.216	8.63	3	3	169.91	11.37	3	3	475	51.8687	8.06006
Q96QK1	Vacuolar protein sorting-associated protein 35 OS=Homo sapiens GN=VPS35 PE=1 SV=2 - [VPS35_HUMAN]	13.44	1	9	9	14	162.617	8.92	5	6	287.656	10.43	7	8	796	91.6489	5.49072
P43686	26S protease regulatory subunit 6B OS=Homo sapiens GN=PSMC4 PE=1 SV=2 - [PRS6B_HUMAN]	13.4	1	6	6	7	181.884	13.4	6	7					418	47.3365	5.21143
P05023	Sodium/potassium-transporting ATPase subunit alpha-1 OS=Homo sapiens GN=ATP1A1 PE=1 SV=1 - [AT1A1_HUMAN]	13.39	2	10	10	27	704.611	9.19	8	16	551.374	10.17	7	11	1023	112.824	5.49072
Q9Y3T9	Nucleolar complex protein 2 homolog OS=Homo sapiens GN=NOC2L PE=1 SV=4 - [NOC2L_HUMAN]	13.35	1	6	7	8	67.2357	8.41	4	4	97.5648	9.08	4	4	749	84.8662	5.61768
P18124	60S ribosomal protein L7 OS=Homo sapiens GN=RPL7 PE=1 SV=1 - [RL7_HUMAN]	13.31	1	3	3	3					65.6545	13.31	3	3	248	29.2072	10.6528
P84098	60S ribosomal protein L19 OS=Homo sapiens GN=RPL19 PE=1 SV=1 - [RL19_HUMAN]	13.27	1	3	3	4	154.118	13.27	3	4					196	23.4512	11.4731
Q9Y6C9	Mitochondrial carrier homolog 2 OS=Homo sapiens GN=MTCH2 PE=1 SV=1 - [MTCH2_HUMAN]	13.2	1	3	3	4					133.219	13.2	3	4	303	33.3089	7.97217
P08195	4F2 cell-surface antigen heavy chain OS=Homo sapiens GN=SLC3A2 PE=1 SV=3 - [4F2_HUMAN]	13.17	1	7	7	25	472.688	11.27	6	12	405.317	10.16	5	13	630	67.9517	5.0083
P29692	Elongation factor 1-delta OS=Homo sapiens GN=EEF1D PE=1 SV=5 - [EF1D_HUMAN]	13.17	1	3	3	5					221.288	13.17	3	5	281	31.1028	5.0083
Q8WWM9	Cytoglobin OS=Homo sapiens GN=CYGB PE=1 SV=1 - [CYGB_HUMAN]	13.16	1	3	4	4					81.6187	13.16	4	4	190	21.391	6.80029
Q01844	RNA-binding protein EWS OS=Homo sapiens GN=EWSR1 PE=1 SV=1 - [EWS_HUMAN]	13.11	1	5	5	13	251.435	8.08	3	6	217.96	7.16	3	7	656	68.4357	9.33447
Q15417	Calponin-3 OS=Homo sapiens GN=CNN3 PE=1 SV=1 - [CNN3_HUMAN]	13.07	1	3	3	4	165.97	13.07	3	4					329	36.3908	6.04932
P46087	Probable 28S rRNA (cytosine(4447)-C(5))-methyltransferase OS=Homo sapiens GN=NOP2 PE=1 SV=2 - [NOP2_HUMAN]	13.05	1	9	9	17	155.91	4.8	3	4	508.389	13.05	9	13	812	89.2471	9.23193
O95373	Importin-7 OS=Homo sapiens GN=IPO7 PE=1 SV=1 - [IPO7_HUMAN]	13.01	1	12	12	17	304.081	5.39	5	7	208.8	8.67	8	10	1038	119.44	4.81787
P47756	F-actin-capping protein subunit beta OS=Homo sapiens GN=CAPZB PE=1 SV=4 - [CAPZB_HUMAN]	13	1	3	3	4	153.097	13	3	4					277	31.3308	5.59229
P28072	Proteasome subunit beta type-6 OS=Homo sapiens GN=PSMB6 PE=1 SV=4 - [PSB6_HUMAN]	12.97	1	3	3	3	140.581	12.97	3	3					239	25.3414	4.91943
Q14247	Src substrate cortactin OS=Homo sapiens GN=CTTN PE=1 SV=2 - [SRC8_HUMAN]	12.91	1	5	6	6	244.824	12.91	6	6					550	61.5485	5.40186
P63010	AP-2 complex subunit beta OS=Homo sapiens GN=AP2B1 PE=1 SV=1 - [AP2B1_HUMAN]	12.91	1	5	7	16	303.791	10.03	6	9	280.754	8	4	7	937	104.486	5.37646
P19404	NADH dehydrogenase [ubiquinone] flavoprotein 2, mitochondrial OS=Homo sapiens GN=NDUFV2 PE=1 SV=2 - [NDUV2_HUMAN]	12.85	1	4	4	4	129.3	12.85	4	4					249	27.374	8.06006
Q8NCW5	NAD(P)H-hydrate epimerase OS=Homo sapiens GN=APOA1BP PE=1 SV=2 - [NNRE_HUMAN]	12.85	1	3	3	3	123.545	12.85	3	3					288	31.6542	7.66455
Q7Z4S6	Kinesin-like protein KIF21A OS=Homo sapiens GN=KIF21A PE=1 SV=2 - [KI21A_HUMAN]	12.78	1	17	18	42	749.946	9.2	13	23	586.782	10.16	13	19	1674	187.063	6.41748
P12081	Histidine--tRNA ligase, cytoplasmic OS=Homo sapiens GN=HARS PE=1 SV=2 - [SYHC_HUMAN]	12.77	1	6	6	10	308.841	8.84	4	6	151.281	8.64	4	4	509	57.3742	5.88428
Q15393	Splicing factor 3B subunit 3 OS=Homo sapiens GN=SF3B3 PE=1 SV=4 - [SF3B3_HUMAN]	12.74	1	12	12	40	876.517	11.91	11	24	662.159	5.26	6	16	1217	135.492	5.26221
P35998	26S protease regulatory subunit 7 OS=Homo sapiens GN=PSMC2 PE=1 SV=3 - [PRS7_HUMAN]	12.7	1	4	4	4	158.394	12.7	4	4					433	48.6031	5.94775
Q15061	WD repeat-containing protein 43 OS=Homo sapiens GN=WDR43 PE=1 SV=3 - [WDR43_HUMAN]	12.7	1	7	7	8					210.636	12.7	7	8	677	74.8434	5.56689
Q03252	Lamin-B2 OS=Homo sapiens GN=LMNB2 PE=1 SV=3 - [LMNB2_HUMAN]	12.67	1	5	5	5					173.823	12.67	5	5	600	67.6475	5.35107
O75390	Citrate synthase, mitochondrial OS=Homo sapiens GN=CS PE=1 SV=2 - [CISY_HUMAN]	12.66	1	4	4	4	115.355	12.66	4	4					466	51.6795	8.32373
Q13619	Cullin-4A OS=Homo sapiens GN=CUL4A PE=1 SV=3 - [CUL4A_HUMAN]	12.65	1	5	8	12	168.204	6.72	4	5	232.988	7.64	5	7	759	87.6244	8.1333
Q8WTT2	Nucleolar complex protein 3 homolog OS=Homo sapiens GN=NOC3L PE=1 SV=1 - [NOC3L_HUMAN]	12.63	1	6	7	8					280.511	12.63	7	8	800	92.4896	9.17334
P57088	Transmembrane protein 33 OS=Homo sapiens GN=TMEM33 PE=1 SV=2 - [TMM33_HUMAN]	12.55	1	3	3	4					136.5	12.55	3	4	247	27.9598	9.70068
Q9NQW7	Xaa-Pro aminopeptidase 1 OS=Homo sapiens GN=XPNPEP1 PE=1 SV=3 - [XPP1_HUMAN]	12.52	1	5	5	7	132.546	10.27	4	4	109.757	8.83	3	3	623	69.8732	5.66846
P28370	Probable global transcription activator SNF2L1 OS=Homo sapiens GN=SMARCA1 PE=1 SV=2 - [SMCA1_HUMAN]	12.52	1	6	14	18					610.934	12.52	14	18	1054	122.527	8.08936
O43795	Unconventional myosin-Ib OS=Homo sapiens GN=MYO1B PE=1 SV=3 - [MYO1B_HUMAN]	12.5	1	10	10	16	279.154	6.51	6	7	197.577	9.24	7	9	1136	131.902	9.37842
P27694	Replication protein A 70 kDa DNA-binding subunit OS=Homo sapiens GN=RPA1 PE=1 SV=2 - [RFA1_HUMAN]	12.5	1	4	4	8	191.871	9.74	3	4	153.396	9.9	3	4	616	68.0953	7.21045
P14678	Small nuclear ribonucleoprotein-associated proteins B and B' OS=Homo sapiens GN=SNRPB PE=1 SV=2 - [RSMB_HUMAN]	12.5	2	4	4	4					159.1	12.5	4	4	240	24.5937	11.1948
Q8IZ83	Aldehyde dehydrogenase family 16 member A1 OS=Homo sapiens GN=ALDH16A1 PE=1 SV=2 - [A16A1_HUMAN]	12.47	1	7	7	13	176.115	8.73	5	5	398.337	9.1	5	8	802	85.0737	6.78564
Q92823	Neuronal cell adhesion molecule OS=Homo sapiens GN=NRCAM PE=1 SV=3 - [NRCAM_HUMAN]	12.42	1	10	10	31	744.489	12.42	10	25	152.675	4.6	5	6	1304	143.8	5.65576
Q16352	Alpha-internexin OS=Homo sapiens GN=INA PE=1 SV=2 - [AINX_HUMAN]	12.42	1	4	5	5					191.213	12.42	5	5	499	55.3574	5.40186
Q8IYI6	Exocyst complex component 8 OS=Homo sapiens GN=EXOC8 PE=1 SV=2 - [EXOC8_HUMAN]	12.41	1	5	5	8	132.926	7.03	4	4	88.5734	9.1	3	4	725	81.7474	5.49072
Q96P70	Importin-9 OS=Homo sapiens GN=IPO9 PE=1 SV=3 - [IPO9_HUMAN]	12.39	1	7	7	22	182.978	7.97	5	8	505.932	11.62	6	14	1041	115.889	4.80518
Q99729	Heterogeneous nuclear ribonucleoprotein A/B OS=Homo sapiens GN=HNRNPAB PE=1 SV=2 - [ROAA_HUMAN]	12.35	1	3	3	3					119.309	12.35	3	3	332	36.2024	8.20654
Q9BQP7	Mitochondrial genome maintenance exonuclease 1 OS=Homo sapiens GN=MGME1 PE=1 SV=1 - [MGME1_HUMAN]	12.21	1	3	3	3	126.717	12.21	3	3					344	39.396	7.6792
P60228	Eukaryotic translation initiation factor 3 subunit E OS=Homo sapiens GN=EIF3E PE=1 SV=1 - [EIF3E_HUMAN]	12.13	1	4	4	4					162.783	12.13	4	4	445	52.1874	6.03662
O94874	E3 UFM1-protein ligase 1 OS=Homo sapiens GN=UFL1 PE=1 SV=2 - [UFL1_HUMAN]	12.09	1	8	8	12	226.629	9.57	7	8	144.869	4.91	3	4	794	89.5398	6.78564
Q9BQ39	ATP-dependent RNA helicase DDX50 OS=Homo sapiens GN=DDX50 PE=1 SV=1 - [DDX50_HUMAN]	12.08	1	5	7	12	195.564	9.36	5	6	174.168	7.87	5	6	737	82.5141	9.17334
Q9Y3I0	tRNA-splicing ligase RtcB homolog OS=Homo sapiens GN=RTCB PE=1 SV=1 - [RTCB_HUMAN]	12.08	1	5	5	7					184.635	12.08	5	7	505	55.1749	7.2251
Q9BXW7	Cat eye syndrome critical region protein 5 OS=Homo sapiens GN=CECR5 PE=1 SV=1 - [CECR5_HUMAN]	12.06	1	3	3	3					136.9	12.06	3	3	423	46.2918	8.1333
P82914	28S ribosomal protein S15, mitochondrial OS=Homo sapiens GN=MRPS15 PE=1 SV=1 - [RT15_HUMAN]	12.06	1	3	3	3					65.15	12.06	3	3	257	29.8234	10.4771
P05556	Integrin beta-1 OS=Homo sapiens GN=ITGB1 PE=1 SV=2 - [ITB1_HUMAN]	12.03	1	7	7	24	484.664	9.9	6	15	310.714	10.78	6	9	798	88.357	5.38916
Q8N8S7	Protein enabled homolog OS=Homo sapiens GN=ENAH PE=1 SV=2 - [ENAH_HUMAN]	12.01	1	5	5	9	103.253	7.78	3	3	181.183	12.01	5	6	591	66.4699	6.93213
Q10713	Mitochondrial-processing peptidase subunit alpha OS=Homo sapiens GN=PMPCA PE=1 SV=2 - [MPPA_HUMAN]	12	1	5	5	6	116.974	6.29	3	3	162.82	8	3	3	525	58.2156	6.91748
Q14155	Rho guanine nucleotide exchange factor 7 OS=Homo sapiens GN=ARHGEF7 PE=1 SV=2 - [ARHG7_HUMAN]	11.96	1	7	7	7	240.756	11.96	7	7					803	89.9553	7.09326
Q7L5D6	Golgi to ER traffic protein 4 homolog OS=Homo sapiens GN=GET4 PE=1 SV=1 - [GET4_HUMAN]	11.93	1	3	3	6	101.188	11.93	3	3	78.9	11.93	3	3	327	36.481	5.41455
P25205	DNA replication licensing factor MCM3 OS=Homo sapiens GN=MCM3 PE=1 SV=3 - [MCM3_HUMAN]	11.88	1	8	8	17	424.509	10.77	7	11	178.056	5.45	4	6	808	90.924	5.77002
P54136	Arginine--tRNA ligase, cytoplasmic OS=Homo sapiens GN=RARS PE=1 SV=2 - [SYRC_HUMAN]	11.82	1	6	6	8	146.43	7.27	4	4	111.971	6.21	3	4	660	75.3309	6.68311
P13646	Keratin, type I cytoskeletal 13 OS=Homo sapiens GN=KRT13 PE=1 SV=4 - [K1C13_HUMAN]	11.79	1	2	6	10	218.55	11.79	6	10					458	49.5574	4.95752
Q9ULA0	Aspartyl aminopeptidase OS=Homo sapiens GN=DNPEP PE=1 SV=1 - [DNPEP_HUMAN]	11.79	1	3	3	3	91.2468	11.79	3	3					475	52.3949	7.41553
Q9P289	Serine/threonine-protein kinase 26 OS=Homo sapiens GN=STK26 PE=1 SV=2 - [STK26_HUMAN]	11.78	1	1	4	6	185.983	11.78	4	6					416	46.4996	5.2876
Q9H6R4	Nucleolar protein 6 OS=Homo sapiens GN=NOL6 PE=1 SV=2 - [NOL6_HUMAN]	11.78	1	9	9	11					441.12	11.78	9	11	1146	127.513	7.63525
P46926	Glucosamine-6-phosphate isomerase 1 OS=Homo sapiens GN=GNPDA1 PE=1 SV=1 - [GNPI1_HUMAN]	11.76	1	3	3	3	124.614	11.76	3	3					289	32.6476	6.91748
P09496	Clathrin light chain A OS=Homo sapiens GN=CLTA PE=1 SV=1 - [CLCA_HUMAN]	11.69	1	3	3	3	107.097	11.69	3	3					248	27.06	4.51318
Q93034	Cullin-5 OS=Homo sapiens GN=CUL5 PE=1 SV=4 - [CUL5_HUMAN]	11.67	1	9	9	13	190.943	10.26	8	8	139.651	6.79	5	5	780	90.8974	7.94287
O76094	Signal recognition particle subunit SRP72 OS=Homo sapiens GN=SRP72 PE=1 SV=3 - [SRP72_HUMAN]	11.62	1	5	5	5	206.589	11.62	5	5					671	74.56	9.26123
P62140	Serine/threonine-protein phosphatase PP1-beta catalytic subunit OS=Homo sapiens GN=PPP1CB PE=1 SV=3 - [PP1B_HUMAN]	11.62	1	3	3	4					143.69	11.62	3	4	327	37.1626	6.18896
P53621	Coatomer subunit alpha OS=Homo sapiens GN=COPA PE=1 SV=2 - [COPA_HUMAN]	11.6	1	12	12	20	454.431	11.6	12	15	115.057	4.33	5	5	1224	138.258	7.66455
Q9Y2W1	Thyroid hormone receptor-associated protein 3 OS=Homo sapiens GN=THRAP3 PE=1 SV=2 - [TR150_HUMAN]	11.52	1	8	8	13	154.698	6.81	4	5	223.465	8.8	6	8	955	108.601	10.1548
Q9Y6E0	Serine/threonine-protein kinase 24 OS=Homo sapiens GN=STK24 PE=1 SV=1 - [STK24_HUMAN]	11.51	1	1	4	6	162.215	11.51	4	6					443	49.2773	5.69385
P55209	Nucleosome assembly protein 1-like 1 OS=Homo sapiens GN=NAP1L1 PE=1 SV=1 - [NP1L1_HUMAN]	11.51	1	2	3	3	98.8033	11.51	3	3					391	45.3459	4.4624
P61081	NEDD8-conjugating enzyme Ubc12 OS=Homo sapiens GN=UBE2M PE=1 SV=1 - [UBC12_HUMAN]	11.48	1	4	4	4	105.933	11.48	4	4					183	20.8866	7.69385
Q13616	Cullin-1 OS=Homo sapiens GN=CUL1 PE=1 SV=2 - [CUL1_HUMAN]	11.47	1	6	6	10	272.695	9.15	5	6	162.85	7.73	4	4	776	89.622	8.00146
Q14008	Cytoskeleton-associated protein 5 OS=Homo sapiens GN=CKAP5 PE=1 SV=3 - [CKAP5_HUMAN]	11.47	1	17	18	27	533.026	9.4	15	20	230.818	4.63	7	7	2032	225.352	7.79639
Q9Y316	Protein MEMO1 OS=Homo sapiens GN=MEMO1 PE=1 SV=1 - [MEMO1_HUMAN]	11.45	1	3	3	3	111.289	11.45	3	3					297	33.7115	7.13721
Q14151	Scaffold attachment factor B2 OS=Homo sapiens GN=SAFB2 PE=1 SV=1 - [SAFB2_HUMAN]	11.44	1	4	9	12	146.349	5.77	4	5	222.55	6.93	6	7	953	107.408	6.16357
Q02252	Methylmalonate-semialdehyde dehydrogenase [acylating], mitochondrial OS=Homo sapiens GN=ALDH6A1 PE=1 SV=2 - [MMSA_HUMAN]	11.4	1	4	4	4	174.4	11.4	4	4					535	57.8027	8.49951
O94826	Mitochondrial import receptor subunit TOM70 OS=Homo sapiens GN=TOMM70A PE=1 SV=1 - [TOM70_HUMAN]	11.35	1	4	4	5	181.846	11.35	4	5					608	67.412	7.12256
Q9Y262	Eukaryotic translation initiation factor 3 subunit L OS=Homo sapiens GN=EIF3L PE=1 SV=1 - [EIF3L_HUMAN]	11.35	1	5	5	5	236.567	11.35	5	5					564	66.6844	6.34131
Q06210	Glutamine--fructose-6-phosphate aminotransferase [isomerizing] 1 OS=Homo sapiens GN=GFPT1 PE=1 SV=3 - [GFPT1_HUMAN]	11.3	1	6	6	7	140.293	5.15	3	3	232.362	8.3	4	4	699	78.7563	7.10791
Q9P0M6	Core histone macro-H2A.2 OS=Homo sapiens GN=H2AFY2 PE=1 SV=3 - [H2AW_HUMAN]	11.29	1	2	3	4					135.774	11.29	3	4	372	40.0334	9.68604
Q9H2M9	Rab3 GTPase-activating protein non-catalytic subunit OS=Homo sapiens GN=RAB3GAP2 PE=1 SV=1 - [RBGPR_HUMAN]	11.27	1	12	12	16	406.15	6.68	8	10	213.023	5.6	5	6	1393	155.886	5.61768
Q9NVP1	ATP-dependent RNA helicase DDX18 OS=Homo sapiens GN=DDX18 PE=1 SV=2 - [DDX18_HUMAN]	11.19	1	7	7	11					345.187	11.19	7	11	670	75.3594	9.49561
Q8IZL8	Proline-, glutamic acid- and leucine-rich protein 1 OS=Homo sapiens GN=PELP1 PE=1 SV=2 - [PELP1_HUMAN]	11.15	1	8	8	12	200.957	7.88	5	6	186.372	7.88	5	6	1130	119.624	4.33545
O60701	UDP-glucose 6-dehydrogenase OS=Homo sapiens GN=UGDH PE=1 SV=1 - [UGDH_HUMAN]	11.13	1	3	3	3	83.5321	11.13	3	3					494	54.9893	7.12256
P35221	Catenin alpha-1 OS=Homo sapiens GN=CTNNA1 PE=1 SV=1 - [CTNA1_HUMAN]	11.04	1	6	6	11	176.925	10.26	5	5	273.287	8.06	4	6	906	100.009	6.29053
O60763	General vesicular transport factor p115 OS=Homo sapiens GN=USO1 PE=1 SV=2 - [USO1_HUMAN]	11.02	1	9	9	14	295.26	9.04	8	10	157.213	5.09	4	4	962	107.828	4.90674
O95983	Methyl-CpG-binding domain protein 3 OS=Homo sapiens GN=MBD3 PE=1 SV=1 - [MBD3_HUMAN]	11	1	2	3	4					162.28	11	3	4	291	32.8233	5.33838
O94979	Protein transport protein Sec31A OS=Homo sapiens GN=SEC31A PE=1 SV=3 - [SC31A_HUMAN]	10.98	1	8	8	10	166.664	8.11	5	5	177.331	5.41	5	5	1220	132.931	6.88818
Q13123	Protein Red OS=Homo sapiens GN=IK PE=1 SV=3 - [RED_HUMAN]	10.95	1	6	6	7	122.872	7.9	4	4	97.5037	5.21	3	3	557	65.5618	6.63916
Q9BUQ8	Probable ATP-dependent RNA helicase DDX23 OS=Homo sapiens GN=DDX23 PE=1 SV=3 - [DDX23_HUMAN]	10.85	1	8	8	9	112.21	3.66	3	4	179.932	7.2	5	5	820	95.5239	9.5542
Q14566	DNA replication licensing factor MCM6 OS=Homo sapiens GN=MCM6 PE=1 SV=1 - [MCM6_HUMAN]	10.84	1	7	7	18	404.73	9.62	6	9	462.656	8.89	6	9	821	92.8312	5.41455
P46379	Large proline-rich protein BAG6 OS=Homo sapiens GN=BAG6 PE=1 SV=2 - [BAG6_HUMAN]	10.78	1	9	9	20	333.719	9.63	8	11	438.897	6.71	5	9	1132	119.334	5.60498
O75534	Cold shock domain-containing protein E1 OS=Homo sapiens GN=CSDE1 PE=1 SV=2 - [CSDE1_HUMAN]	10.78	1	7	7	8	139.855	6.52	4	4	111.276	5.76	4	4	798	88.8289	6.25244
P30876	DNA-directed RNA polymerase II subunit RPB2 OS=Homo sapiens GN=POLR2B PE=1 SV=1 - [RPB2_HUMAN]	10.73	1	10	10	14	273.815	8.86	8	10	130.197	3.58	4	4	1174	133.811	6.87354
P23921	Ribonucleoside-diphosphate reductase large subunit OS=Homo sapiens GN=RRM1 PE=1 SV=1 - [RIR1_HUMAN]	10.73	1	6	6	8					228.736	10.73	6	8	792	90.0125	7.15186
O14579	Coatomer subunit epsilon OS=Homo sapiens GN=COPE PE=1 SV=3 - [COPE_HUMAN]	10.71	1	4	4	6	177.038	10.71	4	6					308	34.4603	5.12256
Q96T76	MMS19 nucleotide excision repair protein homolog OS=Homo sapiens GN=MMS19 PE=1 SV=2 - [MMS19_HUMAN]	10.68	1	5	5	9	135.499	7.18	3	3	308.382	5.73	3	6	1030	113.217	6.354
O75400	Pre-mRNA-processing factor 40 homolog A OS=Homo sapiens GN=PRPF40A PE=1 SV=2 - [PR40A_HUMAN]	10.66	1	7	7	8					339.329	10.66	7	8	957	108.737	7.56201
P23588	Eukaryotic translation initiation factor 4B OS=Homo sapiens GN=EIF4B PE=1 SV=2 - [IF4B_HUMAN]	10.64	1	6	6	11	167.689	6.71	4	5	195.066	8.84	4	6	611	69.1103	5.73193
Q92922	SWI/SNF complex subunit SMARCC1 OS=Homo sapiens GN=SMARCC1 PE=1 SV=3 - [SMRC1_HUMAN]	10.59	1	5	8	19	255.664	7.15	6	10	246.911	6.43	4	9	1105	122.79	5.75732
P50990	T-complex protein 1 subunit theta OS=Homo sapiens GN=CCT8 PE=1 SV=4 - [TCPQ_HUMAN]	10.58	1	5	5	10	186.365	8.76	4	5	242.296	6.57	3	5	548	59.5825	5.60498
P20700	Lamin-B1 OS=Homo sapiens GN=LMNB1 PE=1 SV=2 - [LMNB1_HUMAN]	10.58	1	5	5	5					175.934	10.58	5	5	586	66.3676	5.16064
Q12874	Splicing factor 3A subunit 3 OS=Homo sapiens GN=SF3A3 PE=1 SV=1 - [SF3A3_HUMAN]	10.58	1	3	3	3					141.613	10.58	3	3	501	58.8123	5.37646
P42285	Superkiller viralicidic activity 2-like 2 OS=Homo sapiens GN=SKIV2L2 PE=1 SV=3 - [SK2L2_HUMAN]	10.56	1	9	9	12	104.643	4.8	3	3	241.387	9.12	7	9	1042	117.729	6.52197
P42224	Signal transducer and activator of transcription 1-alpha/beta OS=Homo sapiens GN=STAT1 PE=1 SV=2 - [STAT1_HUMAN]	10.53	1	7	7	14	230.331	8.8	6	9	175.063	5.07	3	5	750	87.2795	6.04932
O94906	Pre-mRNA-processing factor 6 OS=Homo sapiens GN=PRPF6 PE=1 SV=1 - [PRP6_HUMAN]	10.52	1	9	9	13	173.075	6.38	5	5	253.563	6.8	6	8	941	106.858	8.25049
Q09161	Nuclear cap-binding protein subunit 1 OS=Homo sapiens GN=NCBP1 PE=1 SV=1 - [NCBP1_HUMAN]	10.51	1	8	8	14	178.351	5.95	4	5	311.539	8.86	6	9	790	91.7805	6.43018
Q15021	Condensin complex subunit 1 OS=Homo sapiens GN=NCAPD2 PE=1 SV=3 - [CND1_HUMAN]	10.42	1	11	11	16	258.183	6.21	7	9	186.311	7.71	7	7	1401	157.082	6.60986
Q9NSE4	Isoleucine--tRNA ligase, mitochondrial OS=Homo sapiens GN=IARS2 PE=1 SV=2 - [SYIM_HUMAN]	10.38	1	9	9	10	133.276	4.64	4	4	144.324	5.73	5	6	1012	113.719	7.1958
P14868	Aspartate--tRNA ligase, cytoplasmic OS=Homo sapiens GN=DARS PE=1 SV=2 - [SYDC_HUMAN]	10.38	1	4	4	4					96.7144	10.38	4	4	501	57.1	6.55127
Q13308	Inactive tyrosine-protein kinase 7 OS=Homo sapiens GN=PTK7 PE=1 SV=2 - [PTK7_HUMAN]	10.37	1	9	9	16	218.34	8.32	7	7	265.912	8.41	6	9	1070	118.317	7.09326
Q9UBF2	Coatomer subunit gamma-2 OS=Homo sapiens GN=COPG2 PE=1 SV=1 - [COPG2_HUMAN]	10.33	1	5	7	18	303.201	5.74	4	9	366.211	8.04	5	9	871	97.5596	5.80811
Q08J23	tRNA (cytosine(34)-C(5))-methyltransferase OS=Homo sapiens GN=NSUN2 PE=1 SV=2 - [NSUN2_HUMAN]	10.3	1	6	6	11	156.12	6.52	4	5	152.221	6.52	4	6	767	86.4158	6.771
Q9HAB8	Phosphopantothenate--cysteine ligase OS=Homo sapiens GN=PPCS PE=1 SV=2 - [PPCS_HUMAN]	10.29	1	3	3	3	113.167	10.29	3	3					311	33.9838	6.7124
P51532	Transcription activator BRG1 OS=Homo sapiens GN=SMARCA4 PE=1 SV=2 - [SMCA4_HUMAN]	10.2	1	12	15	28	333.626	5.89	9	12	555.328	7.35	10	16	1647	184.53	7.88428
P17174	Aspartate aminotransferase, cytoplasmic OS=Homo sapiens GN=GOT1 PE=1 SV=3 - [AATC_HUMAN]	10.17	1	3	3	3					62.99	10.17	3	3	413	46.2185	7.00537
Q5JTV8	Torsin-1A-interacting protein 1 OS=Homo sapiens GN=TOR1AIP1 PE=1 SV=2 - [TOIP1_HUMAN]	10.12	1	4	4	4					117.015	10.12	4	4	583	66.2083	8.17725
O43790	Keratin, type II cuticular Hb6 OS=Homo sapiens GN=KRT86 PE=1 SV=1 - [KRT86_HUMAN]	10.08	5	6	6	7	200.01	10.08	6	7					486	53.4663	5.65576
O43776	Asparagine--tRNA ligase, cytoplasmic OS=Homo sapiens GN=NARS PE=1 SV=1 - [SYNC_HUMAN]	10.04	1	5	5	5	188.16	10.04	5	5					548	62.9025	6.25244
P07197	Neurofilament medium polypeptide OS=Homo sapiens GN=NEFM PE=1 SV=3 - [NFM_HUMAN]	10.04	1	6	7	13					452.372	10.04	7	13	916	102.411	4.90674
O60306	Intron-binding protein aquarius OS=Homo sapiens GN=AQR PE=1 SV=4 - [AQR_HUMAN]	10.03	1	13	13	17	180.606	5.25	7	7	307.41	7.74	9	10	1485	171.186	6.3667
Q9NTJ3	Structural maintenance of chromosomes protein 4 OS=Homo sapiens GN=SMC4 PE=1 SV=2 - [SMC4_HUMAN]	10.02	1	11	11	18	274.521	5.98	7	9	284.633	7.07	7	9	1288	147.091	6.78564
Q8NBX0	Saccharopine dehydrogenase-like oxidoreductase OS=Homo sapiens GN=SCCPDH PE=1 SV=1 - [SCPDL_HUMAN]	10.02	1	3	3	3					96.1267	10.02	3	3	429	47.1215	9.14404
Q07065	Cytoskeleton-associated protein 4 OS=Homo sapiens GN=CKAP4 PE=1 SV=2 - [CKAP4_HUMAN]	9.97	1	4	4	4	170.564	9.97	4	4					602	65.9827	5.92236
P36871	Phosphoglucomutase-1 OS=Homo sapiens GN=PGM1 PE=1 SV=3 - [PGM1_HUMAN]	9.96	1	4	4	4	215.058	9.96	4	4					562	61.4105	6.75635
P52209	6-phosphogluconate dehydrogenase, decarboxylating OS=Homo sapiens GN=PGD PE=1 SV=3 - [6PGD_HUMAN]	9.94	1	3	3	3	73.6394	9.94	3	3					483	53.106	7.2251
P13674	Prolyl 4-hydroxylase subunit alpha-1 OS=Homo sapiens GN=P4HA1 PE=1 SV=2 - [P4HA1_HUMAN]	9.93	1	4	4	4	105.042	9.93	4	4					534	61.011	6.01123
P48637	Glutathione synthetase OS=Homo sapiens GN=GSS PE=1 SV=1 - [GSHB_HUMAN]	9.92	1	3	3	3	125.143	9.92	3	3					474	52.3523	5.92236
Q8NBF2	NHL repeat-containing protein 2 OS=Homo sapiens GN=NHLRC2 PE=1 SV=1 - [NHLC2_HUMAN]	9.92	1	5	5	6	79.33	4.96	3	3	92.9233	6.61	3	3	726	79.3935	5.5542
P56192	Methionine--tRNA ligase, cytoplasmic OS=Homo sapiens GN=MARS PE=1 SV=2 - [SYMC_HUMAN]	9.89	1	7	7	12	260.372	4.11	3	8	126.84	7	4	4	900	101.052	6.16357
P11498	Pyruvate carboxylase, mitochondrial OS=Homo sapiens GN=PC PE=1 SV=2 - [PYC_HUMAN]	9.85	1	9	9	11	118.737	3.23	3	3	284.006	7.81	7	8	1178	129.551	6.84424
O00743	Serine/threonine-protein phosphatase 6 catalytic subunit OS=Homo sapiens GN=PPP6C PE=1 SV=1 - [PPP6_HUMAN]	9.84	1	3	3	3					81.7774	9.84	3	3	305	35.1215	5.69385
P51116	Fragile X mental retardation syndrome-related protein 2 OS=Homo sapiens GN=FXR2 PE=1 SV=2 - [FXR2_HUMAN]	9.81	1	4	4	5					185.193	9.81	4	5	673	74.178	6.22705
P07384	Calpain-1 catalytic subunit OS=Homo sapiens GN=CAPN1 PE=1 SV=1 - [CAN1_HUMAN]	9.8	1	7	7	14	246.83	9.8	7	7	240.522	7.14	4	7	714	81.8382	5.66846
Q92973	Transportin-1 OS=Homo sapiens GN=TNPO1 PE=1 SV=2 - [TNPO1_HUMAN]	9.8	1	5	9	16	177.382	6.46	6	8	234.843	7.46	6	8	898	102.289	4.98291
Q9Y678	Coatomer subunit gamma-1 OS=Homo sapiens GN=COPG1 PE=1 SV=1 - [COPG1_HUMAN]	9.73	1	4	6	12	387.192	9.73	6	12					874	97.6555	5.46533
P49189	4-trimethylaminobutyraldehyde dehydrogenase OS=Homo sapiens GN=ALDH9A1 PE=1 SV=3 - [AL9A1_HUMAN]	9.72	1	4	4	11	183.889	9.72	4	6	143.576	9.72	4	5	494	53.767	5.87158
Q02218	2-oxoglutarate dehydrogenase, mitochondrial OS=Homo sapiens GN=OGDH PE=1 SV=3 - [ODO1_HUMAN]	9.68	1	8	8	12	213.697	5.08	5	6	212.26	7.14	5	6	1023	115.861	6.85889
Q9UBB4	Ataxin-10 OS=Homo sapiens GN=ATXN10 PE=1 SV=1 - [ATX10_HUMAN]	9.68	1	3	3	3					139.533	9.68	3	3	475	53.4548	5.24951
Q9UHX1	Poly(U)-binding-splicing factor PUF60 OS=Homo sapiens GN=PUF60 PE=1 SV=1 - [PUF60_HUMAN]	9.66	1	3	3	5					117.31	9.66	3	5	559	59.8376	5.2876
Q14525	Keratin, type I cuticular Ha3-II OS=Homo sapiens GN=KRT33B PE=2 SV=3 - [KT33B_HUMAN]	9.65	3	3	4	7	196.946	9.65	4	7					404	46.1845	4.84326
A6NKG5	Retrotransposon-like protein 1 OS=Homo sapiens GN=RTL1 PE=2 SV=3 - [RTL1_HUMAN]	9.65	1	11	11	15	245.668	5.6	6	8	181.149	4.79	6	7	1358	154.95	5.21143
Q10567	AP-1 complex subunit beta-1 OS=Homo sapiens GN=AP1B1 PE=1 SV=2 - [AP1B1_HUMAN]	9.59	1	4	6	16	255.12	6.74	5	7	310.119	6.64	4	9	949	104.57	5.05908
Q92797	Symplekin OS=Homo sapiens GN=SYMPK PE=1 SV=2 - [SYMPK_HUMAN]	9.58	1	8	8	16	343.865	6.99	7	10	264.442	5.81	4	6	1274	141.059	6.12549
Q14240	Eukaryotic initiation factor 4A-II OS=Homo sapiens GN=EIF4A2 PE=1 SV=2 - [IF4A2_HUMAN]	9.58	1	1	3	8	411.362	9.58	3	8					407	46.3728	5.47803
Q8TCS8	Polyribonucleotide nucleotidyltransferase 1, mitochondrial OS=Homo sapiens GN=PNPT1 PE=1 SV=2 - [PNPT1_HUMAN]	9.58	1	6	7	12	202.929	8.3	6	8	110.75	4.09	3	4	783	85.8966	7.76709
Q13618	Cullin-3 OS=Homo sapiens GN=CUL3 PE=1 SV=2 - [CUL3_HUMAN]	9.51	1	7	7	13	268.722	7.68	5	7	160.554	5.86	5	6	768	88.8735	8.48486
P11310	Medium-chain specific acyl-CoA dehydrogenase, mitochondrial OS=Homo sapiens GN=ACADM PE=1 SV=1 - [ACADM_HUMAN]	9.5	1	3	3	3					140.693	9.5	3	3	421	46.5586	8.36768
Q9Y6C2	EMILIN-1 OS=Homo sapiens GN=EMILIN1 PE=1 SV=2 - [EMIL1_HUMAN]	9.45	1	6	6	8	137.05	5.71	3	4	102.5	5.31	4	4	1016	106.601	5.14795
Q6PGP7	Tetratricopeptide repeat protein 37 OS=Homo sapiens GN=TTC37 PE=1 SV=1 - [TTC37_HUMAN]	9.4	1	12	12	19	345.504	6.78	9	10	343.879	7.29	9	9	1564	175.375	7.53271
Q9UIA9	Exportin-7 OS=Homo sapiens GN=XPO7 PE=1 SV=3 - [XPO7_HUMAN]	9.38	1	8	8	9	227.912	5.8	5	5	103.031	4.69	4	4	1087	123.828	6.31592
Q9NTK5	Obg-like ATPase 1 OS=Homo sapiens GN=OLA1 PE=1 SV=2 - [OLA1_HUMAN]	9.34	1	3	3	3	101.699	9.34	3	3					396	44.7153	7.81104
Q96A65	Exocyst complex component 4 OS=Homo sapiens GN=EXOC4 PE=1 SV=1 - [EXOC4_HUMAN]	9.34	1	7	7	7					261.143	9.34	7	7	974	110.429	6.49365
P04424	Argininosuccinate lyase OS=Homo sapiens GN=ASL PE=1 SV=4 - [ARLY_HUMAN]	9.27	1	3	3	3	86.9923	9.27	3	3					464	51.6253	6.48096
O96011	Peroxisomal membrane protein 11B OS=Homo sapiens GN=PEX11B PE=1 SV=1 - [PX11B_HUMAN]	9.27	1	3	3	4					132.826	9.27	3	4	259	28.4132	9.84717
Q14839	Chromodomain-helicase-DNA-binding protein 4 OS=Homo sapiens GN=CHD4 PE=1 SV=2 - [CHD4_HUMAN]	9.26	3	17	17	46	277.526	5.44	10	12	722.665	8.37	16	34	1912	217.867	5.85889
P52292	Importin subunit alpha-1 OS=Homo sapiens GN=KPNA2 PE=1 SV=1 - [IMA1_HUMAN]	9.26	1	3	3	4	210.219	9.26	3	4					529	57.8259	5.40186
Q7L576	Cytoplasmic FMR1-interacting protein 1 OS=Homo sapiens GN=CYFIP1 PE=1 SV=1 - [CYFP1_HUMAN]	9.26	1	5	11	18	373.206	7.26	9	12	215.921	4.55	5	6	1253	145.089	6.90283
P38919	Eukaryotic initiation factor 4A-III OS=Homo sapiens GN=EIF4A3 PE=1 SV=4 - [IF4A3_HUMAN]	9.25	1	3	3	10					311.092	9.25	3	10	411	46.8412	6.72705
P10253	Lysosomal alpha-glucosidase OS=Homo sapiens GN=GAA PE=1 SV=4 - [LYAG_HUMAN]	9.24	1	6	6	10	197.854	5.57	4	6	203.635	6.41	4	4	952	105.257	5.99854
P53992	Protein transport protein Sec24C OS=Homo sapiens GN=SEC24C PE=1 SV=3 - [SC24C_HUMAN]	9.23	1	8	8	17	271.559	8.32	7	10	168.096	5.67	5	7	1094	118.249	7.06396
O43852	Calumenin OS=Homo sapiens GN=CALU PE=1 SV=2 - [CALU_HUMAN]	9.21	1	3	3	5	129.62	9.21	3	5					315	37.0835	4.64014
Q12765	Secernin-1 OS=Homo sapiens GN=SCRN1 PE=1 SV=2 - [SCRN1_HUMAN]	9.18	1	3	3	5					142.166	9.18	3	5	414	46.3525	4.75439
P30154	Serine/threonine-protein phosphatase 2A 65 kDa regulatory subunit A beta isoform OS=Homo sapiens GN=PPP2R1B PE=1 SV=3 - [2AAB_HUMAN]	9.15	1	1	3	3	80.7518	9.15	3	3					601	66.1715	4.94482
Q969S9	Ribosome-releasing factor 2, mitochondrial OS=Homo sapiens GN=GFM2 PE=1 SV=1 - [RRF2M_HUMAN]	9.11	1	7	7	13	179.591	9.11	7	8	199.351	5.01	3	5	779	86.5461	6.50732
P21399	Cytoplasmic aconitate hydratase OS=Homo sapiens GN=ACO1 PE=1 SV=3 - [ACOC_HUMAN]	9.11	1	5	5	11	321.783	9.11	5	7	278.163	5.74	3	4	889	98.3366	6.68311
Q99459	Cell division cycle 5-like protein OS=Homo sapiens GN=CDC5L PE=1 SV=2 - [CDC5L_HUMAN]	9.1	1	6	6	9	276.631	9.1	6	6	121.42	3.87	3	3	802	92.1937	8.17725
P09172	Dopamine beta-hydroxylase OS=Homo sapiens GN=DBH PE=1 SV=3 - [DOPO_HUMAN]	9.08	1	4	4	11	173.928	6.65	3	4	265.938	7.13	3	7	617	69.0207	6.41748
Q9BQ52	Zinc phosphodiesterase ELAC protein 2 OS=Homo sapiens GN=ELAC2 PE=1 SV=2 - [RNZ2_HUMAN]	9.08	1	5	5	5	186.538	9.08	5	5					826	92.1602	7.89893
Q5VTR2	E3 ubiquitin-protein ligase BRE1A OS=Homo sapiens GN=RNF20 PE=1 SV=2 - [BRE1A_HUMAN]	9.03	1	6	7	11	81.523	3.49	4	4	238.518	8.21	6	7	975	113.592	5.93506
Q92542	Nicastrin OS=Homo sapiens GN=NCSTN PE=1 SV=2 - [NICA_HUMAN]	9.03	1	5	5	13	205.739	5.92	4	7	179.205	7.48	4	6	709	78.3615	5.98584
P55265	Double-stranded RNA-specific adenosine deaminase OS=Homo sapiens GN=ADAR PE=1 SV=4 - [DSRAD_HUMAN]	8.97	1	10	10	19	252.028	3.51	4	8	382.243	8.32	9	11	1226	135.981	8.646
Q9UMS6	Synaptopodin-2 OS=Homo sapiens GN=SYNPO2 PE=1 SV=2 - [SYNP2_HUMAN]	8.87	1	8	8	10					271.203	8.87	8	10	1093	117.441	8.57275
Q99567	Nuclear pore complex protein Nup88 OS=Homo sapiens GN=NUP88 PE=1 SV=2 - [NUP88_HUMAN]	8.77	1	4	4	4					113.113	8.77	4	4	741	83.4888	5.69385
P49916	DNA ligase 3 OS=Homo sapiens GN=LIG3 PE=1 SV=2 - [DNLI3_HUMAN]	8.72	1	8	8	11	197.944	5.05	5	5	205.023	7.04	6	6	1009	112.835	9.01221
Q13247	Serine/arginine-rich splicing factor 6 OS=Homo sapiens GN=SRSF6 PE=1 SV=2 - [SRSF6_HUMAN]	8.72	1	3	3	4	127.75	8.72	3	4					344	39.5634	11.4292
P51648	Fatty aldehyde dehydrogenase OS=Homo sapiens GN=ALDH3A2 PE=1 SV=1 - [AL3A2_HUMAN]	8.66	1	3	3	3	175.249	8.66	3	3					485	54.8129	7.88428
Q01433	AMP deaminase 2 OS=Homo sapiens GN=AMPD2 PE=1 SV=2 - [AMPD2_HUMAN]	8.65	1	7	7	8	206.749	8.65	7	8					879	100.624	6.93213
Q9P258	Protein RCC2 OS=Homo sapiens GN=RCC2 PE=1 SV=2 - [RCC2_HUMAN]	8.62	1	4	4	5					141.967	8.62	4	5	522	56.0492	8.77783
Q8N6R0	Methyltransferase-like protein 13 OS=Homo sapiens GN=METTL13 PE=1 SV=1 - [MET13_HUMAN]	8.58	1	5	5	11	226.074	7.3	4	5	213.175	6.72	4	6	699	78.7175	6.72705
O15042	U2 snRNP-associated SURP motif-containing protein OS=Homo sapiens GN=U2SURP PE=1 SV=2 - [SR140_HUMAN]	8.55	1	7	7	10	106.695	3.69	3	4	151.213	7.77	6	6	1029	118.219	8.47021
P52701	DNA mismatch repair protein Msh6 OS=Homo sapiens GN=MSH6 PE=1 SV=2 - [MSH6_HUMAN]	8.53	1	10	10	16	99.8662	3.38	4	4	319.533	7.35	9	12	1360	152.689	6.90283
Q9NY47	Voltage-dependent calcium channel subunit alpha-2/delta-2 OS=Homo sapiens GN=CACNA2D2 PE=1 SV=2 - [CA2D2_HUMAN]	8.52	1	9	9	14	450.548	7.57	8	11	134.283	2.78	3	3	1150	129.735	5.79541
Q9NYF8	Bcl-2-associated transcription factor 1 OS=Homo sapiens GN=BCLAF1 PE=1 SV=2 - [BCLF1_HUMAN]	8.48	1	6	6	10					217.108	8.48	6	10	920	106.059	9.979
O43264	Centromere/kinetochore protein zw10 homolog OS=Homo sapiens GN=ZW10 PE=1 SV=3 - [ZW10_HUMAN]	8.47	1	6	6	12	153.64	3.98	3	5	200.779	8.47	6	7	779	88.7729	6.26514
Q16181	Septin-7 OS=Homo sapiens GN=SEPT7 PE=1 SV=2 - [SEPT7_HUMAN]	8.47	1	3	3	3					106.357	8.47	3	3	437	50.648	8.63135
P48449	Lanosterol synthase OS=Homo sapiens GN=LSS PE=1 SV=1 - [ERG7_HUMAN]	8.47	1	5	5	5					147.88	8.47	5	5	732	83.2551	6.60986
Q99613	Eukaryotic translation initiation factor 3 subunit C OS=Homo sapiens GN=EIF3C PE=1 SV=1 - [EIF3C_HUMAN]	8.43	2	10	10	20	241.161	5.26	5	7	465.571	8.43	9	13	913	105.278	5.68115
Q8N1G4	Leucine-rich repeat-containing protein 47 OS=Homo sapiens GN=LRRC47 PE=1 SV=1 - [LRC47_HUMAN]	8.4	1	3	3	3	74.2738	8.4	3	3					583	63.4337	8.27979
Q6PJG6	BRCA1-associated ATM activator 1 OS=Homo sapiens GN=BRAT1 PE=1 SV=2 - [BRAT1_HUMAN]	8.4	1	4	4	6	172.98	4.87	3	3	112.833	6.7	3	3	821	88.0629	5.2749
Q99543	DnaJ homolog subfamily C member 2 OS=Homo sapiens GN=DNAJC2 PE=1 SV=4 - [DNJC2_HUMAN]	8.37	1	5	5	5	179.311	8.37	5	5					621	71.9516	8.70459
Q14108	Lysosome membrane protein 2 OS=Homo sapiens GN=SCARB2 PE=1 SV=2 - [SCRB2_HUMAN]	8.37	1	3	3	4	125.417	8.37	3	4					478	54.2555	5.13525
Q9BT78	COP9 signalosome complex subunit 4 OS=Homo sapiens GN=COPS4 PE=1 SV=1 - [CSN4_HUMAN]	8.37	1	3	3	3	100.734	8.37	3	3					406	46.2397	5.8335
P35573	Glycogen debranching enzyme OS=Homo sapiens GN=AGL PE=1 SV=3 - [GDE_HUMAN]	8.36	1	12	12	14	213.146	6.33	9	9	118.717	4.9	5	5	1532	174.652	6.75635
Q9H936	Mitochondrial glutamate carrier 1 OS=Homo sapiens GN=SLC25A22 PE=1 SV=1 - [GHC1_HUMAN]	8.36	1	3	3	3					60.6012	8.36	3	3	323	34.4483	9.29053
Q92888	Rho guanine nucleotide exchange factor 1 OS=Homo sapiens GN=ARHGEF1 PE=1 SV=2 - [ARHG1_HUMAN]	8.33	1	7	8	10	134.164	6.69	5	5	174.722	5.37	5	5	912	102.371	5.65576
O95831	Apoptosis-inducing factor 1, mitochondrial OS=Homo sapiens GN=AIFM1 PE=1 SV=1 - [AIFM1_HUMAN]	8.32	1	4	4	4	163.14	8.32	4	4					613	66.8589	8.95361
Q9Y2X3	Nucleolar protein 58 OS=Homo sapiens GN=NOP58 PE=1 SV=1 - [NOP58_HUMAN]	8.32	1	3	3	3					99.9605	8.32	3	3	529	59.5405	8.92432
Q96T37	Putative RNA-binding protein 15 OS=Homo sapiens GN=RBM15 PE=1 SV=2 - [RBM15_HUMAN]	8.29	1	5	5	7	127.695	6.86	4	4	126.288	5.02	3	3	977	107.124	10.0815
Q00325	Phosphate carrier protein, mitochondrial OS=Homo sapiens GN=SLC25A3 PE=1 SV=2 - [MPCP_HUMAN]	8.29	1	3	3	7					170.367	8.29	3	7	362	40.0687	9.37842
O95453	Poly(A)-specific ribonuclease PARN OS=Homo sapiens GN=PARN PE=1 SV=1 - [PARN_HUMAN]	8.29	1	3	3	3					129.543	8.29	3	3	639	73.4048	6.20166
Q6P2Q9	Pre-mRNA-processing-splicing factor 8 OS=Homo sapiens GN=PRPF8 PE=1 SV=2 - [PRP8_HUMAN]	8.27	1	17	17	34	389.297	4.33	9	13	665.023	7.02	14	21	2335	273.427	8.83643
P11387	DNA topoisomerase 1 OS=Homo sapiens GN=TOP1 PE=1 SV=2 - [TOP1_HUMAN]	8.24	1	5	5	6	93.2768	4.97	3	3	63.6174	4.44	3	3	765	90.6689	9.30518
Q96AE4	Far upstream element-binding protein 1 OS=Homo sapiens GN=FUBP1 PE=1 SV=3 - [FUBP1_HUMAN]	8.23	1	4	4	4	129.117	8.23	4	4					644	67.5185	7.60596
O94888	UBX domain-containing protein 7 OS=Homo sapiens GN=UBXN7 PE=1 SV=2 - [UBXN7_HUMAN]	8.18	1	3	3	3	73.6267	8.18	3	3					489	54.8283	5.16064
P06396	Gelsolin OS=Homo sapiens GN=GSN PE=1 SV=1 - [GELS_HUMAN]	8.18	1	3	3	4					177.09	8.18	3	4	782	85.6442	6.27783
Q9UQ88	Cyclin-dependent kinase 11A OS=Homo sapiens GN=CDK11A PE=1 SV=4 - [CD11A_HUMAN]	8.17	2	6	6	6	94.7533	4.34	3	3	112.221	3.83	3	3	783	91.3055	5.36377
Q9UKN8	General transcription factor 3C polypeptide 4 OS=Homo sapiens GN=GTF3C4 PE=1 SV=2 - [TF3C4_HUMAN]	8.15	1	5	5	7	91.6681	4.5	3	3	92.31	4.74	3	4	822	91.9235	6.65381
P11172	Uridine 5'-monophosphate synthase OS=Homo sapiens GN=UMPS PE=1 SV=1 - [UMPS_HUMAN]	8.13	1	3	3	3	158.318	8.13	3	3					480	52.1886	7.23975
Q13330	Metastasis-associated protein MTA1 OS=Homo sapiens GN=MTA1 PE=1 SV=2 - [MTA1_HUMAN]	8.11	1	5	5	6	195.181	8.11	5	6					715	80.7353	9.26123
Q14166	Tubulin--tyrosine ligase-like protein 12 OS=Homo sapiens GN=TTLL12 PE=1 SV=2 - [TTL12_HUMAN]	8.07	1	4	4	5					140.827	8.07	4	5	644	74.356	5.52881
O60282	Kinesin heavy chain isoform 5C OS=Homo sapiens GN=KIF5C PE=1 SV=1 - [KIF5C_HUMAN]	8.05	1	1	6	7					324.511	8.05	6	7	957	109.427	6.18896
Q12788	Transducin beta-like protein 3 OS=Homo sapiens GN=TBL3 PE=1 SV=2 - [TBL3_HUMAN]	8.04	1	5	5	6					181.799	8.04	5	6	808	88.9785	6.90283
Q08380	Galectin-3-binding protein OS=Homo sapiens GN=LGALS3BP PE=1 SV=1 - [LG3BP_HUMAN]	8.03	1	4	4	4					78.9795	8.03	4	4	585	65.2893	5.2749
Q9UG63	ATP-binding cassette sub-family F member 2 OS=Homo sapiens GN=ABCF2 PE=1 SV=2 - [ABCF2_HUMAN]	8.03	1	4	4	4					79.5256	8.03	4	4	623	71.2446	7.37158
O14776	Transcription elongation regulator 1 OS=Homo sapiens GN=TCERG1 PE=1 SV=2 - [TCRG1_HUMAN]	8.01	1	10	10	12	271.278	8.01	10	12					1098	123.823	8.646
P35520	Cystathionine beta-synthase OS=Homo sapiens GN=CBS PE=1 SV=2 - [CBS_HUMAN]	7.99	1	3	3	3	88.5719	7.99	3	3					551	60.5482	6.65381
Q68E01	Integrator complex subunit 3 OS=Homo sapiens GN=INTS3 PE=1 SV=1 - [INT3_HUMAN]	7.96	1	5	5	7					369.433	7.96	5	7	1043	117.994	5.79541
Q04637	Eukaryotic translation initiation factor 4 gamma 1 OS=Homo sapiens GN=EIF4G1 PE=1 SV=4 - [IF4G1_HUMAN]	7.94	1	9	11	21	360.817	6.44	9	13	243.177	4.88	6	8	1599	175.382	5.32568
Q16401	26S proteasome non-ATPase regulatory subunit 5 OS=Homo sapiens GN=PSMD5 PE=1 SV=3 - [PSMD5_HUMAN]	7.94	1	4	4	6	213.342	7.94	4	6					504	56.1604	5.47803
O00425	Insulin-like growth factor 2 mRNA-binding protein 3 OS=Homo sapiens GN=IGF2BP3 PE=1 SV=2 - [IF2B3_HUMAN]	7.94	1	3	3	4	144.037	7.94	3	4					579	63.6656	8.86572
P39023	60S ribosomal protein L3 OS=Homo sapiens GN=RPL3 PE=1 SV=2 - [RL3_HUMAN]	7.94	1	3	3	9					225.097	7.94	3	9	403	46.0798	10.1841
Q16537	Serine/threonine-protein phosphatase 2A 56 kDa regulatory subunit epsilon isoform OS=Homo sapiens GN=PPP2R5E PE=1 SV=1 - [2A5E_HUMAN]	7.92	1	3	3	3	115.153	7.92	3	3					467	54.6645	6.94678
O76031	ATP-dependent Clp protease ATP-binding subunit clpX-like, mitochondrial OS=Homo sapiens GN=CLPX PE=1 SV=2 - [CLPX_HUMAN]	7.9	1	4	4	4	143.9	7.9	4	4					633	69.1807	7.57666
Q32P28	Prolyl 3-hydroxylase 1 OS=Homo sapiens GN=LEPRE1 PE=1 SV=2 - [P3H1_HUMAN]	7.88	1	5	5	8	128.491	5.16	3	4	133.681	5.84	4	4	736	83.3411	5.13525
Q9BTT0	Acidic leucine-rich nuclear phosphoprotein 32 family member E OS=Homo sapiens GN=ANP32E PE=1 SV=1 - [AN32E_HUMAN]	7.84	1	3	3	5	225.025	7.84	3	5					268	30.6738	3.85303
P18887	DNA repair protein XRCC1 OS=Homo sapiens GN=XRCC1 PE=1 SV=2 - [XRCC1_HUMAN]	7.74	1	4	4	9	160.009	5.69	3	5	136.746	5.21	3	4	633	69.4339	6.39209
Q86YR5	G-protein-signaling modulator 1 OS=Homo sapiens GN=GPSM1 PE=1 SV=2 - [GPSM1_HUMAN]	7.7	1	4	4	5	154.593	7.7	4	5					675	74.4642	6.53662
Q9Y5L0	Transportin-3 OS=Homo sapiens GN=TNPO3 PE=1 SV=3 - [TNPO3_HUMAN]	7.69	1	4	4	9	173.091	7.69	4	5	119.59	6.07	3	4	923	104.136	5.56689
Q9GZR7	ATP-dependent RNA helicase DDX24 OS=Homo sapiens GN=DDX24 PE=1 SV=1 - [DDX24_HUMAN]	7.68	1	5	5	5					146.108	7.68	5	5	859	96.2715	9.05615
Q9UQ35	Serine/arginine repetitive matrix protein 2 OS=Homo sapiens GN=SRRM2 PE=1 SV=2 - [SRRM2_HUMAN]	7.67	1	15	15	28	401.786	5.23	10	12	542.858	6.21	12	16	2752	299.438	12.0591
Q96GQ7	Probable ATP-dependent RNA helicase DDX27 OS=Homo sapiens GN=DDX27 PE=1 SV=2 - [DDX27_HUMAN]	7.66	1	5	5	6					125.536	7.66	5	6	796	89.7792	9.27588
Q86VM9	Zinc finger CCCH domain-containing protein 18 OS=Homo sapiens GN=ZC3H18 PE=1 SV=2 - [ZCH18_HUMAN]	7.66	1	6	6	6					202.753	7.66	6	6	953	106.316	8.32373
Q96FV9	THO complex subunit 1 OS=Homo sapiens GN=THOC1 PE=1 SV=1 - [THOC1_HUMAN]	7.61	1	4	4	4					200.186	7.61	4	4	657	75.6185	4.98291
P11388	DNA topoisomerase 2-alpha OS=Homo sapiens GN=TOP2A PE=1 SV=3 - [TOP2A_HUMAN]	7.51	1	5	10	15	124.854	2.42	3	3	388.753	7.51	10	12	1531	174.276	8.71924
P27708	CAD protein OS=Homo sapiens GN=CAD PE=1 SV=3 - [PYR1_HUMAN]	7.51	1	15	15	44	687.055	6.47	13	28	394.027	4.9	10	16	2225	242.829	6.45557
P49915	GMP synthase [glutamine-hydrolyzing] OS=Homo sapiens GN=GMPS PE=1 SV=1 - [GUAA_HUMAN]	7.5	1	4	4	4					131.8	7.5	4	4	693	76.667	6.87354
Q9Y2L1	Exosome complex exonuclease RRP44 OS=Homo sapiens GN=DIS3 PE=1 SV=2 - [RRP44_HUMAN]	7.41	1	3	3	3					117.811	7.41	3	3	958	108.934	7.13721
Q6S8J3	POTE ankyrin domain family member E OS=Homo sapiens GN=POTEE PE=1 SV=3 - [POTEE_HUMAN]	7.35	5	1	6	49	805.659	7.35	6	24	911.754	6.33	5	25	1075	121.286	6.20166
P50995	Annexin A11 OS=Homo sapiens GN=ANXA11 PE=1 SV=1 - [ANX11_HUMAN]	7.33	1	3	3	3					75.8162	7.33	3	3	505	54.3551	7.6499
P11166	Solute carrier family 2, facilitated glucose transporter member 1 OS=Homo sapiens GN=SLC2A1 PE=1 SV=2 - [GTR1_HUMAN]	7.32	1	4	4	5	169.162	7.32	4	5					492	54.0485	8.71924
Q9NXF1	Testis-expressed sequence 10 protein OS=Homo sapiens GN=TEX10 PE=1 SV=2 - [TEX10_HUMAN]	7.32	1	5	5	5					196.962	7.32	5	5	929	105.608	9.36377
Q5XKE5	Keratin, type II cytoskeletal 79 OS=Homo sapiens GN=KRT79 PE=1 SV=2 - [K2C79_HUMAN]	7.29	1	1	4	16	602.916	7.29	4	16					535	57.8002	7.1958
O15020	Spectrin beta chain, non-erythrocytic 2 OS=Homo sapiens GN=SPTBN2 PE=1 SV=3 - [SPTN2_HUMAN]	7.28	1	9	13	16	205.404	3.26	6	7	236.689	4.6	8	9	2390	271.157	6.11279
Q14315	Filamin-C OS=Homo sapiens GN=FLNC PE=1 SV=3 - [FLNC_HUMAN]	7.23	1	13	17	37	473.093	6.09	14	18	626.207	6.17	14	19	2725	290.841	5.97314
Q6PKG0	La-related protein 1 OS=Homo sapiens GN=LARP1 PE=1 SV=2 - [LARP1_HUMAN]	7.21	1	6	6	11	209.565	6.57	5	7	124.469	3.19	3	4	1096	123.434	8.82178
P21397	Amine oxidase [flavin-containing] A OS=Homo sapiens GN=MAOA PE=1 SV=1 - [AOFA_HUMAN]	7.21	1	3	3	3	126.663	7.21	3	3					527	59.6435	7.85498
P48147	Prolyl endopeptidase OS=Homo sapiens GN=PREP PE=1 SV=2 - [PPCE_HUMAN]	7.18	1	4	4	5					221.897	7.18	4	5	710	80.648	5.85889
Q9NVI1	Fanconi anemia group I protein OS=Homo sapiens GN=FANCI PE=1 SV=4 - [FANCI_HUMAN]	7.15	1	7	7	7	96.01	4.29	4	4	114.094	2.86	3	3	1328	149.229	6.7417
P40692	DNA mismatch repair protein Mlh1 OS=Homo sapiens GN=MLH1 PE=1 SV=1 - [MLH1_HUMAN]	7.14	1	3	3	3	119.477	7.14	3	3					756	84.548	5.71924
P21980	Protein-glutamine gamma-glutamyltransferase 2 OS=Homo sapiens GN=TGM2 PE=1 SV=2 - [TGM2_HUMAN]	7.13	1	4	4	4					144.237	7.13	4	4	687	77.2797	5.22412
Q13620	Cullin-4B OS=Homo sapiens GN=CUL4B PE=1 SV=4 - [CUL4B_HUMAN]	7.12	1	2	5	7					266.639	7.12	5	7	913	103.916	7.37158
Q96EY7	Pentatricopeptide repeat domain-containing protein 3, mitochondrial OS=Homo sapiens GN=PTCD3 PE=1 SV=3 - [PTCD3_HUMAN]	7.11	1	4	4	4					191.7	7.11	4	4	689	78.4997	6.41748
Q8NE71	ATP-binding cassette sub-family F member 1 OS=Homo sapiens GN=ABCF1 PE=1 SV=2 - [ABCF1_HUMAN]	7.1	1	5	5	11	231.1	5.8	4	5	215.742	3.79	3	6	845	95.8665	6.80029
Q9Y2A7	Nck-associated protein 1 OS=Homo sapiens GN=NCKAP1 PE=1 SV=1 - [NCKP1_HUMAN]	7.09	1	5	5	6					236.469	7.09	5	6	1128	128.707	6.62451
Q93009	Ubiquitin carboxyl-terminal hydrolase 7 OS=Homo sapiens GN=USP7 PE=1 SV=2 - [UBP7_HUMAN]	7.08	1	7	7	9	94.4087	3.09	3	3	146.777	5.99	6	6	1102	128.22	5.5542
Q12907	Vesicular integral-membrane protein VIP36 OS=Homo sapiens GN=LMAN2 PE=1 SV=1 - [LMAN2_HUMAN]	7.02	1	3	3	3					100.8	7.02	3	3	356	40.2031	6.94678
P24928	DNA-directed RNA polymerase II subunit RPB1 OS=Homo sapiens GN=POLR2A PE=1 SV=2 - [RPB1_HUMAN]	7.01	1	10	10	14	218.365	2.89	5	6	211.079	5.03	7	8	1970	217.039	7.37158
Q9Y4W2	Ribosomal biogenesis protein LAS1L OS=Homo sapiens GN=LAS1L PE=1 SV=2 - [LAS1L_HUMAN]	6.95	1	3	3	5					156.123	6.95	3	5	734	83.0128	4.729
P12956	X-ray repair cross-complementing protein 6 OS=Homo sapiens GN=XRCC6 PE=1 SV=2 - [XRCC6_HUMAN]	6.9	1	3	3	3	110.243	6.9	3	3					609	69.7991	6.63916
Q8WX92	Negative elongation factor B OS=Homo sapiens GN=NELFB PE=1 SV=1 - [NELFB_HUMAN]	6.9	1	3	3	3					141.942	6.9	3	3	580	65.6554	6.12549
O75150	E3 ubiquitin-protein ligase BRE1B OS=Homo sapiens GN=RNF40 PE=1 SV=4 - [BRE1B_HUMAN]	6.89	1	4	5	7	66.9212	3.9	3	3	124.904	4.8	4	4	1001	113.581	6.22705
Q8TDZ2	Protein-methionine sulfoxide oxidase MICAL1 OS=Homo sapiens GN=MICAL1 PE=1 SV=2 - [MICA1_HUMAN]	6.84	1	5	5	5					131.508	6.84	5	5	1067	117.801	6.40479
O95757	Heat shock 70 kDa protein 4L OS=Homo sapiens GN=HSPA4L PE=1 SV=3 - [HS74L_HUMAN]	6.79	1	3	5	7	89.7141	4.77	3	4	97.6133	5.6	3	3	839	94.4525	5.88428
Q9NWH9	SAFB-like transcription modulator OS=Homo sapiens GN=SLTM PE=1 SV=2 - [SLTM_HUMAN]	6.77	1	7	7	14	211.61	2.8	3	4	327.544	6.77	7	10	1034	117.079	7.86963
O00567	Nucleolar protein 56 OS=Homo sapiens GN=NOP56 PE=1 SV=4 - [NOP56_HUMAN]	6.73	1	3	3	4					132.961	6.73	3	4	594	66.0087	9.18799
P12035	Keratin, type II cytoskeletal 3 OS=Homo sapiens GN=KRT3 PE=1 SV=3 - [K2C3_HUMAN]	6.69	1	1	4	7	208.076	6.69	4	7					628	64.3776	6.48096
Q9BYT8	Neurolysin, mitochondrial OS=Homo sapiens GN=NLN PE=1 SV=1 - [NEUL_HUMAN]	6.68	1	3	3	3					96.8515	6.68	3	3	704	80.5997	6.63916
Q9BUJ2	Heterogeneous nuclear ribonucleoprotein U-like protein 1 OS=Homo sapiens GN=HNRNPUL1 PE=1 SV=2 - [HNRL1_HUMAN]	6.66	1	4	4	6					241.716	6.66	4	6	856	95.6793	6.91748
P10643	Complement component C7 OS=Homo sapiens GN=C7 PE=1 SV=2 - [CO7_HUMAN]	6.64	1	4	4	4	156.892	6.64	4	4					843	93.4573	6.48096
Q9P2B2	Prostaglandin F2 receptor negative regulator OS=Homo sapiens GN=PTGFRN PE=1 SV=2 - [FPRP_HUMAN]	6.6	1	5	5	9	92.1102	5.46	4	4	134.367	5.46	4	5	879	98.4946	6.60986
Q9Y6K1	DNA (cytosine-5)-methyltransferase 3A OS=Homo sapiens GN=DNMT3A PE=1 SV=4 - [DNM3A_HUMAN]	6.58	1	5	5	6					193.95	6.58	5	6	912	101.793	6.56592
Q16822	Phosphoenolpyruvate carboxykinase [GTP], mitochondrial OS=Homo sapiens GN=PCK2 PE=1 SV=3 - [PCKGM_HUMAN]	6.56	1	3	3	3	114.662	6.56	3	3					640	70.6846	7.62061
Q8ND24	RING finger protein 214 OS=Homo sapiens GN=RNF214 PE=1 SV=2 - [RN214_HUMAN]	6.54	1	3	3	3	94.1496	6.54	3	3					703	77.6187	6.94678
P49756	RNA-binding protein 25 OS=Homo sapiens GN=RBM25 PE=1 SV=3 - [RBM25_HUMAN]	6.52	1	5	5	5					99.5127	6.52	5	5	843	100.124	6.31592
Q01970	1-phosphatidylinositol 4,5-bisphosphate phosphodiesterase beta-3 OS=Homo sapiens GN=PLCB3 PE=1 SV=2 - [PLCB3_HUMAN]	6.48	1	6	6	15	389.13	5.35	5	9	169.087	3.73	3	6	1234	138.713	5.89697
Q07866	Kinesin light chain 1 OS=Homo sapiens GN=KLC1 PE=1 SV=2 - [KLC1_HUMAN]	6.46	1	3	3	4	124.223	6.46	3	4					573	65.2689	6.20166
Q8NC60	Nitric oxide-associated protein 1 OS=Homo sapiens GN=NOA1 PE=1 SV=2 - [NOA1_HUMAN]	6.45	1	3	3	5					158.01	6.45	3	5	698	78.4088	8.66064
Q9H0A0	N-acetyltransferase 10 OS=Homo sapiens GN=NAT10 PE=1 SV=2 - [NAT10_HUMAN]	6.44	1	5	5	10					402.505	6.44	5	10	1025	115.657	8.26514
Q9UKF6	Cleavage and polyadenylation specificity factor subunit 3 OS=Homo sapiens GN=CPSF3 PE=1 SV=1 - [CPSF3_HUMAN]	6.43	1	4	4	5					130.992	6.43	4	5	684	77.4362	5.60498
Q15637	Splicing factor 1 OS=Homo sapiens GN=SF1 PE=1 SV=4 - [SF01_HUMAN]	6.42	1	3	3	3	62.8045	6.42	3	3					639	68.2859	8.98291
Q8TEM1	Nuclear pore membrane glycoprotein 210 OS=Homo sapiens GN=NUP210 PE=1 SV=3 - [PO210_HUMAN]	6.41	1	11	11	27	327.526	3.92	7	10	509.431	5.88	10	17	1887	204.983	6.81494
Q9NXE4	Sphingomyelin phosphodiesterase 4 OS=Homo sapiens GN=SMPD4 PE=1 SV=2 - [NSMA3_HUMAN]	6.41	1	4	4	6					203.727	6.41	4	6	827	93.2921	7.97217
P35222	Catenin beta-1 OS=Homo sapiens GN=CTNNB1 PE=1 SV=1 - [CTNB1_HUMAN]	6.4	1	4	4	8	320.775	6.4	4	8					781	85.4422	5.85889
Q14CX7	N-alpha-acetyltransferase 25, NatB auxiliary subunit OS=Homo sapiens GN=NAA25 PE=1 SV=1 - [NAA25_HUMAN]	6.28	1	4	4	4	150.125	6.28	4	4					972	112.221	6.63916
Q9H4L7	SWI/SNF-related matrix-associated actin-dependent regulator of chromatin subfamily A containing DEAD/H box 1 OS=Homo sapiens GN=SMARCAD1 PE=1 SV=2 - [SMRCD_HUMAN]	6.24	1	3	3	3	97.68	6.24	3	3					1026	117.328	5.5542
Q86WJ1	Chromodomain-helicase-DNA-binding protein 1-like OS=Homo sapiens GN=CHD1L PE=1 SV=2 - [CHD1L_HUMAN]	6.24	1	4	4	4					120.278	6.24	4	4	897	100.921	6.90283
P28340	DNA polymerase delta catalytic subunit OS=Homo sapiens GN=POLD1 PE=1 SV=2 - [DPOD1_HUMAN]	6.23	1	5	5	6	71.29	3.43	3	3	84.0033	4.07	3	3	1107	123.553	7.03467
Q8IYB3	Serine/arginine repetitive matrix protein 1 OS=Homo sapiens GN=SRRM1 PE=1 SV=2 - [SRRM1_HUMAN]	6.19	1	4	4	6	80.87	4.76	3	3	86.2001	4.87	3	3	904	102.274	11.8394
Q96F07	Cytoplasmic FMR1-interacting protein 2 OS=Homo sapiens GN=CYFIP2 PE=1 SV=2 - [CYFP2_HUMAN]	6.18	1	1	7	10	208.151	5.24	6	7	109.428	2.5	3	3	1278	148.302	7.31299
Q6Y7W6	PERQ amino acid-rich with GYF domain-containing protein 2 OS=Homo sapiens GN=GIGYF2 PE=1 SV=1 - [PERQ2_HUMAN]	6.16	1	6	6	8	139.703	4.46	4	5	85.4327	2.54	3	3	1299	149.978	5.5415
Q16531	DNA damage-binding protein 1 OS=Homo sapiens GN=DDB1 PE=1 SV=1 - [DDB1_HUMAN]	6.14	1	6	6	9	108.122	2.46	3	5	123.96	4.39	4	4	1140	126.887	5.26221
Q9H307	Pinin OS=Homo sapiens GN=PNN PE=1 SV=4 - [PININ_HUMAN]	6.14	1	3	3	3					88.5733	6.14	3	3	717	81.565	7.13721
Q9BW92	Threonine--tRNA ligase, mitochondrial OS=Homo sapiens GN=TARS2 PE=1 SV=1 - [SYTM_HUMAN]	6.13	1	4	4	4	143.365	6.13	4	4					718	80.9854	7.29834
Q9BZJ0	Crooked neck-like protein 1 OS=Homo sapiens GN=CRNKL1 PE=1 SV=4 - [CRNL1_HUMAN]	6.13	1	5	5	6					195.139	6.13	5	6	848	100.389	8.00146
Q15022	Polycomb protein SUZ12 OS=Homo sapiens GN=SUZ12 PE=1 SV=3 - [SUZ12_HUMAN]	6.09	1	3	3	3					76.1641	6.09	3	3	739	83.0026	8.80713
Q9P2E9	Ribosome-binding protein 1 OS=Homo sapiens GN=RRBP1 PE=1 SV=4 - [RRBP1_HUMAN]	5.96	1	7	7	12	295.742	5.96	7	9	161.017	2.84	3	3	1410	152.381	8.60205
P19022	Cadherin-2 OS=Homo sapiens GN=CDH2 PE=1 SV=4 - [CADH2_HUMAN]	5.96	1	3	3	3					130.966	5.96	3	3	906	99.7473	4.80518
Q9UID3	Vacuolar protein sorting-associated protein 51 homolog OS=Homo sapiens GN=VPS51 PE=1 SV=2 - [VPS51_HUMAN]	5.88	1	3	3	3					98.5967	5.88	3	3	782	85.9882	6.46826
Q15031	Probable leucine--tRNA ligase, mitochondrial OS=Homo sapiens GN=LARS2 PE=1 SV=2 - [SYLM_HUMAN]	5.87	1	4	4	4					159.075	5.87	4	4	903	101.911	8.22119
Q96RP9	Elongation factor G, mitochondrial OS=Homo sapiens GN=GFM1 PE=1 SV=2 - [EFGM_HUMAN]	5.86	1	4	4	5					155.355	5.86	4	5	751	83.4184	7.00537
P63092	Guanine nucleotide-binding protein G(s) subunit alpha isoforms short OS=Homo sapiens GN=GNAS PE=1 SV=1 - [GNAS2_HUMAN]	5.84	2	3	3	3	86.05	5.84	3	3					394	45.6359	5.8208
Q9NPQ8	Synembryn-A OS=Homo sapiens GN=RIC8A PE=1 SV=3 - [RIC8A_HUMAN]	5.84	1	3	3	3	123.825	5.84	3	3					531	59.6715	5.32568
Q9NVC6	Mediator of RNA polymerase II transcription subunit 17 OS=Homo sapiens GN=MED17 PE=1 SV=2 - [MED17_HUMAN]	5.84	1	3	3	3					122.124	5.84	3	3	651	72.8445	7.44482
P23368	NAD-dependent malic enzyme, mitochondrial OS=Homo sapiens GN=ME2 PE=1 SV=1 - [MAOM_HUMAN]	5.82	1	3	3	3	82.7219	5.82	3	3					584	65.4018	7.60596
P19174	1-phosphatidylinositol 4,5-bisphosphate phosphodiesterase gamma-1 OS=Homo sapiens GN=PLCG1 PE=1 SV=1 - [PLCG1_HUMAN]	5.81	1	6	6	13	288.725	4.42	4	8	195.188	4.81	4	5	1290	148.438	6.04932
Q8NCN5	Pyruvate dehydrogenase phosphatase regulatory subunit, mitochondrial OS=Homo sapiens GN=PDPR PE=1 SV=2 - [PDPR_HUMAN]	5.8	1	4	4	4					92.9171	5.8	4	4	879	99.3006	6.354
Q29RF7	Sister chromatid cohesion protein PDS5 homolog A OS=Homo sapiens GN=PDS5A PE=1 SV=1 - [PDS5A_HUMAN]	5.76	1	6	6	7	74.0597	3.66	4	4	66.6933	3.29	3	3	1337	150.734	7.91357
Q86XP3	ATP-dependent RNA helicase DDX42 OS=Homo sapiens GN=DDX42 PE=1 SV=1 - [DDX42_HUMAN]	5.76	1	4	4	9	203.002	4.48	3	4	213.265	5.76	4	5	938	102.912	7.02002
Q13045	Protein flightless-1 homolog OS=Homo sapiens GN=FLII PE=1 SV=2 - [FLII_HUMAN]	5.75	1	5	5	7	250.822	5.75	5	7					1269	144.66	6.04932
P49792	E3 SUMO-protein ligase RanBP2 OS=Homo sapiens GN=RANBP2 PE=1 SV=2 - [RBP2_HUMAN]	5.74	7	14	14	19					626.306	5.74	14	19	3224	357.974	6.20166
Q9NZB2	Constitutive coactivator of PPAR-gamma-like protein 1 OS=Homo sapiens GN=FAM120A PE=1 SV=2 - [F120A_HUMAN]	5.72	1	4	4	4	95.5	5.72	4	4					1118	121.811	8.88037
Q13144	Translation initiation factor eIF-2B subunit epsilon OS=Homo sapiens GN=EIF2B5 PE=1 SV=3 - [EI2BE_HUMAN]	5.69	1	3	3	4					135.261	5.69	3	4	721	80.3293	5.08447
P07199	Major centromere autoantigen B OS=Homo sapiens GN=CENPB PE=1 SV=2 - [CENPB_HUMAN]	5.68	1	3	3	3					115.793	5.68	3	3	599	65.1316	4.55127
Q12888	Tumor suppressor p53-binding protein 1 OS=Homo sapiens GN=TP53BP1 PE=1 SV=2 - [TP53B_HUMAN]	5.53	1	7	7	13	117.121	2.59	3	4	297.744	5.53	7	9	1972	213.443	4.70361
P57737	Coronin-7 OS=Homo sapiens GN=CORO7 PE=1 SV=2 - [CORO7_HUMAN]	5.51	1	3	3	3					98.4	5.51	3	3	925	100.542	5.79541
Q9H845	Acyl-CoA dehydrogenase family member 9, mitochondrial OS=Homo sapiens GN=ACAD9 PE=1 SV=1 - [ACAD9_HUMAN]	5.48	1	3	3	3	124.04	5.48	3	3					621	68.7167	7.95752
C9J798	Putative Ras GTPase-activating protein 4B OS=Homo sapiens GN=RASA4B PE=5 SV=2 - [RAS4B_HUMAN]	5.48	2	4	4	4					108.138	5.48	4	4	803	90.3496	7.73779
Q13523	Serine/threonine-protein kinase PRP4 homolog OS=Homo sapiens GN=PRPF4B PE=1 SV=3 - [PRP4B_HUMAN]	5.46	1	5	5	6					184.71	5.46	5	6	1007	116.916	10.2573
P06737	Glycogen phosphorylase, liver form OS=Homo sapiens GN=PYGL PE=1 SV=4 - [PYGL_HUMAN]	5.43	1	2	4	5	133.462	5.43	4	5					847	97.087	7.1665
Q9Y2D4	Exocyst complex component 6B OS=Homo sapiens GN=EXOC6B PE=1 SV=3 - [EXC6B_HUMAN]	5.43	1	3	3	3	156.905	5.43	3	3					811	94.1411	6.45557
Q6AI08	HEAT repeat-containing protein 6 OS=Homo sapiens GN=HEATR6 PE=1 SV=1 - [HEAT6_HUMAN]	5.42	1	4	4	8	259.929	5.42	4	5	125.473	4.4	3	3	1181	128.699	7.03467
Q15477	Helicase SKI2W OS=Homo sapiens GN=SKIV2L PE=1 SV=3 - [SKIV2_HUMAN]	5.38	1	5	5	9	291.392	5.38	5	9					1246	137.668	6.06201
Q96T51	RUN and FYVE domain-containing protein 1 OS=Homo sapiens GN=RUFY1 PE=1 SV=2 - [RUFY1_HUMAN]	5.37	1	3	3	4					136.011	5.37	3	4	708	79.7673	5.74463
Q9UIG0	Tyrosine-protein kinase BAZ1B OS=Homo sapiens GN=BAZ1B PE=1 SV=2 - [BAZ1B_HUMAN]	5.33	1	7	7	13					378.209	5.33	7	13	1483	170.796	8.48486
Q96I99	Succinyl-CoA ligase [GDP-forming] subunit beta, mitochondrial OS=Homo sapiens GN=SUCLG2 PE=1 SV=2 - [SUCB2_HUMAN]	5.32	1	3	3	3					118.658	5.32	3	3	432	46.4814	6.39209
O95479	GDH/6PGL endoplasmic bifunctional protein OS=Homo sapiens GN=H6PD PE=1 SV=2 - [G6PE_HUMAN]	5.31	1	3	3	3					177.846	5.31	3	3	791	88.8364	7.29834
O43592	Exportin-T OS=Homo sapiens GN=XPOT PE=1 SV=2 - [XPOT_HUMAN]	5.3	1	3	3	4	139.881	5.3	3	4					962	109.893	5.38916
A6NHR9	Structural maintenance of chromosomes flexible hinge domain-containing protein 1 OS=Homo sapiens GN=SMCHD1 PE=1 SV=2 - [SMHD1_HUMAN]	5.29	1	9	9	15	274.805	2.44	4	8	196.827	4.14	7	7	2005	226.231	7.29834
Q86VS8	Protein Hook homolog 3 OS=Homo sapiens GN=HOOK3 PE=1 SV=2 - [HOOK3_HUMAN]	5.29	1	3	3	3					113.028	5.29	3	3	718	83.0744	5.17334
Q13769	THO complex subunit 5 homolog OS=Homo sapiens GN=THOC5 PE=1 SV=2 - [THOC5_HUMAN]	5.27	1	3	3	3					87.3233	5.27	3	3	683	78.4579	6.87354
Q96ST3	Paired amphipathic helix protein Sin3a OS=Homo sapiens GN=SIN3A PE=1 SV=2 - [SIN3A_HUMAN]	5.26	1	5	5	5					179.705	5.26	5	5	1273	145.085	7.25439
O14787	Transportin-2 OS=Homo sapiens GN=TNPO2 PE=1 SV=3 - [TNPO2_HUMAN]	5.24	1	1	5	9	133.731	4.24	4	5	155.351	3.79	3	4	897	101.322	5.0083
Q8NI27	THO complex subunit 2 OS=Homo sapiens GN=THOC2 PE=1 SV=2 - [THOC2_HUMAN]	5.21	1	7	7	12					344.574	5.21	7	12	1593	182.659	8.44092
Q9UBB6	Neurochondrin OS=Homo sapiens GN=NCDN PE=1 SV=1 - [NCDN_HUMAN]	5.21	1	3	3	3					146.733	5.21	3	3	729	78.8136	5.47803
P83436	Conserved oligomeric Golgi complex subunit 7 OS=Homo sapiens GN=COG7 PE=1 SV=1 - [COG7_HUMAN]	5.19	1	3	3	3	126.672	5.19	3	3					770	86.289	5.46533
P49419	Alpha-aminoadipic semialdehyde dehydrogenase OS=Homo sapiens GN=ALDH7A1 PE=1 SV=5 - [AL7A1_HUMAN]	5.19	1	3	3	3					99.82	5.19	3	3	539	58.4501	7.98682
Q14157	Ubiquitin-associated protein 2-like OS=Homo sapiens GN=UBAP2L PE=1 SV=2 - [UBP2L_HUMAN]	5.15	1	4	4	8	142.658	4.05	3	5	109.585	3.86	3	3	1087	114.465	7.10791
Q03701	CCAAT/enhancer-binding protein zeta OS=Homo sapiens GN=CEBPZ PE=1 SV=3 - [CEBPZ_HUMAN]	5.12	1	3	3	3					111.964	5.12	3	3	1054	120.898	5.93506
Q9H6T3	RNA polymerase II-associated protein 3 OS=Homo sapiens GN=RPAP3 PE=1 SV=2 - [RPAP3_HUMAN]	5.11	1	3	3	3	58.9526	5.11	3	3					665	75.6719	6.84424
Q14444	Caprin-1 OS=Homo sapiens GN=CAPRIN1 PE=1 SV=2 - [CAPR1_HUMAN]	5.08	1	3	3	7	251.232	5.08	3	7					709	78.318	5.24951
P25098	Beta-adrenergic receptor kinase 1 OS=Homo sapiens GN=ADRBK1 PE=1 SV=2 - [ARBK1_HUMAN]	5.08	1	4	4	4	98.5108	5.08	4	4					689	79.5224	7.28369
O43156	TELO2-interacting protein 1 homolog OS=Homo sapiens GN=TTI1 PE=1 SV=3 - [TTI1_HUMAN]	5.05	1	3	3	4					143.409	5.05	3	4	1089	121.992	5.97314
Q9Y4G6	Talin-2 OS=Homo sapiens GN=TLN2 PE=1 SV=4 - [TLN2_HUMAN]	5.04	1	4	11	20	286.68	3.97	8	10	280.679	2.95	7	10	2542	271.443	5.56689
Q9H583	HEAT repeat-containing protein 1 OS=Homo sapiens GN=HEATR1 PE=1 SV=3 - [HEAT1_HUMAN]	5.04	1	9	9	15					378.763	5.04	9	15	2144	242.215	6.53662
Q15075	Early endosome antigen 1 OS=Homo sapiens GN=EEA1 PE=1 SV=2 - [EEA1_HUMAN]	5.03	1	6	6	6	196.359	5.03	6	6					1411	162.367	5.68115
Q14160	Protein scribble homolog OS=Homo sapiens GN=SCRIB PE=1 SV=4 - [SCRIB_HUMAN]	5.03	1	6	6	13	177.757	5.03	6	7	173.349	2.02	3	6	1630	174.778	5.07178
Q9H2P0	Activity-dependent neuroprotector homeobox protein OS=Homo sapiens GN=ADNP PE=1 SV=1 - [ADNP_HUMAN]	4.99	1	4	4	4					130.248	4.99	4	4	1102	123.485	7.34229
Q9Y2X7	ARF GTPase-activating protein GIT1 OS=Homo sapiens GN=GIT1 PE=1 SV=2 - [GIT1_HUMAN]	4.86	1	3	4	6	77.2328	3.94	3	3	81.6957	3.81	3	3	761	84.2888	6.80029
A0AVT1	Ubiquitin-like modifier-activating enzyme 6 OS=Homo sapiens GN=UBA6 PE=1 SV=1 - [UBA6_HUMAN]	4.85	1	3	3	3					110.06	4.85	3	3	1052	117.895	6.13818
Q9NVU7	Protein SDA1 homolog OS=Homo sapiens GN=SDAD1 PE=1 SV=3 - [SDA1_HUMAN]	4.8	1	3	3	3	68.0219	4.8	3	3					687	79.8205	9.24658
P11047	Laminin subunit gamma-1 OS=Homo sapiens GN=LAMC1 PE=1 SV=3 - [LAMC1_HUMAN]	4.79	1	5	5	14	464.727	4.79	5	9	223.334	2.55	3	5	1609	177.489	5.12256
Q8IXI2	Mitochondrial Rho GTPase 1 OS=Homo sapiens GN=RHOT1 PE=1 SV=2 - [MIRO1_HUMAN]	4.69	1	3	3	3	111.914	4.69	3	3					618	70.7389	6.26514
Q9UKG1	DCC-interacting protein 13-alpha OS=Homo sapiens GN=APPL1 PE=1 SV=1 - [DP13A_HUMAN]	4.65	1	3	3	3					120.867	4.65	3	3	709	79.6136	5.41455
Q5D862	Filaggrin-2 OS=Homo sapiens GN=FLG2 PE=1 SV=1 - [FILA2_HUMAN]	4.64	1	3	3	3	117.6	4.64	3	3					2391	247.928	8.30908
O75165	DnaJ homolog subfamily C member 13 OS=Homo sapiens GN=DNAJC13 PE=1 SV=5 - [DJC13_HUMAN]	4.64	1	9	9	9	141.125	2.99	6	6	138.099	1.65	3	3	2243	254.252	6.7417
O75643	U5 small nuclear ribonucleoprotein 200 kDa helicase OS=Homo sapiens GN=SNRNP200 PE=1 SV=2 - [U520_HUMAN]	4.63	1	9	9	20	310.636	2.86	6	11	194.135	3.18	6	9	2136	244.353	6.06201
O95782	AP-2 complex subunit alpha-1 OS=Homo sapiens GN=AP2A1 PE=1 SV=3 - [AP2A1_HUMAN]	4.61	1	2	3	3					162.316	4.61	3	3	977	107.478	7.03467
Q15042	Rab3 GTPase-activating protein catalytic subunit OS=Homo sapiens GN=RAB3GAP1 PE=1 SV=3 - [RB3GP_HUMAN]	4.59	1	3	3	3	78.24	4.59	3	3					981	110.454	5.5542
O75153	Clustered mitochondria protein homolog OS=Homo sapiens GN=CLUH PE=1 SV=2 - [CLU_HUMAN]	4.58	1	6	6	9	144.866	3.44	4	4	166.503	3.67	5	5	1309	146.577	6.12549
Q96TA1	Niban-like protein 1 OS=Homo sapiens GN=FAM129B PE=1 SV=3 - [NIBL1_HUMAN]	4.56	1	3	3	5	164.806	4.56	3	5					746	84.0847	6.18896
P40763	Signal transducer and activator of transcription 3 OS=Homo sapiens GN=STAT3 PE=1 SV=2 - [STAT3_HUMAN]	4.55	1	3	3	3	151.606	4.55	3	3					770	88.0114	6.30322
Q9NUQ8	ATP-binding cassette sub-family F member 3 OS=Homo sapiens GN=ABCF3 PE=1 SV=2 - [ABCF3_HUMAN]	4.51	1	3	3	3	111.965	4.51	3	3					709	79.6952	6.34131
Q8IXT5	RNA-binding protein 12B OS=Homo sapiens GN=RBM12B PE=1 SV=2 - [RB12B_HUMAN]	4.5	1	4	4	6					256.784	4.5	4	6	1001	118.03	6.81494
Q9H9A6	Leucine-rich repeat-containing protein 40 OS=Homo sapiens GN=LRRC40 PE=1 SV=1 - [LRC40_HUMAN]	4.49	1	3	3	3					84.4894	4.49	3	3	602	68.2071	6.43018
O75116	Rho-associated protein kinase 2 OS=Homo sapiens GN=ROCK2 PE=1 SV=4 - [ROCK2_HUMAN]	4.47	1	5	5	5	95.092	4.47	5	5					1388	160.799	6.02393
Q9BZE4	Nucleolar GTP-binding protein 1 OS=Homo sapiens GN=GTPBP4 PE=1 SV=3 - [NOG1_HUMAN]	4.42	1	3	3	3					78.9664	4.42	3	3	634	73.9178	9.49561
Q9NVE7	Pantothenate kinase 4 OS=Homo sapiens GN=PANK4 PE=1 SV=1 - [PANK4_HUMAN]	4.4	1	3	3	7	97.814	4.4	3	3	120.895	4.4	3	4	773	85.937	6.27783
O95155	Ubiquitin conjugation factor E4 B OS=Homo sapiens GN=UBE4B PE=1 SV=1 - [UBE4B_HUMAN]	4.38	1	4	4	4	130.528	4.38	4	4					1302	146.092	6.55127
P52948	Nuclear pore complex protein Nup98-Nup96 OS=Homo sapiens GN=NUP98 PE=1 SV=4 - [NUP98_HUMAN]	4.35	1	7	7	8					269.163	4.35	7	8	1817	197.457	6.40479
Q96JB2	Conserved oligomeric Golgi complex subunit 3 OS=Homo sapiens GN=COG3 PE=1 SV=3 - [COG3_HUMAN]	4.35	1	3	3	3					107.977	4.35	3	3	828	94.0363	5.56689
Q96JM3	Chromosome alignment-maintaining phosphoprotein 1 OS=Homo sapiens GN=CHAMP1 PE=1 SV=2 - [CHAP1_HUMAN]	4.31	1	3	3	3					100.64	4.31	3	3	812	89.0429	8.44092
O75746	Calcium-binding mitochondrial carrier protein Aralar1 OS=Homo sapiens GN=SLC25A12 PE=1 SV=2 - [CMC1_HUMAN]	4.28	1	1	3	3	118.582	4.28	3	3					678	74.7149	8.38232
Q9BVJ6	U3 small nucleolar RNA-associated protein 14 homolog A OS=Homo sapiens GN=UTP14A PE=1 SV=1 - [UT14A_HUMAN]	4.28	1	3	3	3					100.023	4.28	3	3	771	87.9241	7.86963
Q92626	Peroxidasin homolog OS=Homo sapiens GN=PXDN PE=1 SV=2 - [PXDN_HUMAN]	4.26	1	5	5	6	178.407	4.26	5	6					1479	165.17	7.1665
O14964	Hepatocyte growth factor-regulated tyrosine kinase substrate OS=Homo sapiens GN=HGS PE=1 SV=1 - [HGS_HUMAN]	4.25	1	3	3	3					119.833	4.25	3	3	777	86.1376	6.16357
Q96HY7	Probable 2-oxoglutarate dehydrogenase E1 component DHKTD1, mitochondrial OS=Homo sapiens GN=DHTKD1 PE=1 SV=2 - [DHTK1_HUMAN]	4.24	1	3	3	5	137.821	4.24	3	5					919	103.011	6.93213
P02461	Collagen alpha-1(III) chain OS=Homo sapiens GN=COL3A1 PE=1 SV=4 - [CO3A1_HUMAN]	4.23	1	4	4	8	116.99	4.23	4	4	93.74	3.27	3	4	1466	138.479	6.60986
Q9UKV3	Apoptotic chromatin condensation inducer in the nucleus OS=Homo sapiens GN=ACIN1 PE=1 SV=2 - [ACINU_HUMAN]	4.1	1	5	5	10					383.447	4.1	5	10	1341	151.771	6.43018
A5YKK6	CCR4-NOT transcription complex subunit 1 OS=Homo sapiens GN=CNOT1 PE=1 SV=2 - [CNOT1_HUMAN]	4	1	9	9	21	388.448	3.7	8	14	151.534	2.06	5	7	2376	266.768	7.10791
Q15386	Ubiquitin-protein ligase E3C OS=Homo sapiens GN=UBE3C PE=1 SV=3 - [UBE3C_HUMAN]	3.97	1	3	3	4					178.49	3.97	3	4	1083	123.844	6.7124
Q14139	Ubiquitin conjugation factor E4 A OS=Homo sapiens GN=UBE4A PE=1 SV=2 - [UBE4A_HUMAN]	3.94	1	3	3	3					117.053	3.94	3	3	1066	122.482	5.23682
Q92621	Nuclear pore complex protein Nup205 OS=Homo sapiens GN=NUP205 PE=1 SV=3 - [NU205_HUMAN]	3.93	1	8	8	14	163.129	2.19	4	5	274.238	2.73	6	9	2012	227.776	6.18896
Q7Z2Z2	Elongation factor Tu GTP-binding domain-containing protein 1 OS=Homo sapiens GN=EFTUD1 PE=1 SV=2 - [ETUD1_HUMAN]	3.93	1	3	3	5	204.226	3.93	3	5					1120	125.35	5.90967
Q9C0C9	E2/E3 hybrid ubiquitin-protein ligase UBE2O OS=Homo sapiens GN=UBE2O PE=1 SV=3 - [UBE2O_HUMAN]	3.87	1	4	4	5	118.898	3.87	4	5					1292	141.205	5.12256
Q8TEQ6	Gem-associated protein 5 OS=Homo sapiens GN=GEMIN5 PE=1 SV=3 - [GEMI5_HUMAN]	3.85	1	4	4	4					144.28	3.85	4	4	1508	168.483	6.62451
Q2M389	WASH complex subunit 7 OS=Homo sapiens GN=KIAA1033 PE=1 SV=2 - [WASH7_HUMAN]	3.84	1	3	3	3					92.6541	3.84	3	3	1173	136.316	7.44482
Q14690	Protein RRP5 homolog OS=Homo sapiens GN=PDCD11 PE=1 SV=3 - [RRP5_HUMAN]	3.79	1	6	6	9					278.718	3.79	6	9	1871	208.57	8.86572
P02768	Serum albumin OS=Homo sapiens GN=ALB PE=1 SV=2 - [ALBU_HUMAN]	3.78	1	3	3	6	178.208	3.78	3	6					609	69.3215	6.27783
P51610	Host cell factor 1 OS=Homo sapiens GN=HCFC1 PE=1 SV=2 - [HCFC1_HUMAN]	3.78	1	5	5	12	132.43	1.92	3	5	216.04	3.24	4	7	2035	208.602	7.45947
Q9BSJ2	Gamma-tubulin complex component 2 OS=Homo sapiens GN=TUBGCP2 PE=1 SV=2 - [GCP2_HUMAN]	3.77	1	3	3	4					129.948	3.77	3	4	902	102.469	6.84424
Q96N67	Dedicator of cytokinesis protein 7 OS=Homo sapiens GN=DOCK7 PE=1 SV=4 - [DOCK7_HUMAN]	3.74	1	7	7	11	110.861	2.01	4	6	250.249	1.73	3	5	2140	242.407	6.80029
Q86Y56	Dynein assembly factor 5, axonemal OS=Homo sapiens GN=HEATR2 PE=1 SV=4 - [DAAF5_HUMAN]	3.74	1	3	3	3	89.3	3.74	3	3					855	93.4621	6.41748
Q7Z6Z7	E3 ubiquitin-protein ligase HUWE1 OS=Homo sapiens GN=HUWE1 PE=1 SV=3 - [HUWE1_HUMAN]	3.73	1	14	14	30	554.989	3.41	12	19	357.152	2.29	8	11	4374	481.589	5.22412
Q6UWE0	E3 ubiquitin-protein ligase LRSAM1 OS=Homo sapiens GN=LRSAM1 PE=1 SV=1 - [LRSM1_HUMAN]	3.73	1	2	3	3	76.1188	3.73	3	3					723	83.541	5.93506
Q92990	Glomulin OS=Homo sapiens GN=GLMN PE=1 SV=2 - [GLMN_HUMAN]	3.7	1	3	3	3	96.9215	3.7	3	3					594	68.1646	5.32568
Q9HD20	Manganese-transporting ATPase 13A1 OS=Homo sapiens GN=ATP13A1 PE=1 SV=2 - [AT131_HUMAN]	3.65	1	4	4	4	108.245	3.65	4	4					1204	132.87	8.1333
O60841	Eukaryotic translation initiation factor 5B OS=Homo sapiens GN=EIF5B PE=1 SV=4 - [IF2P_HUMAN]	3.61	1	4	4	6	191.579	3.61	4	6					1220	138.742	5.49072
P18858	DNA ligase 1 OS=Homo sapiens GN=LIG1 PE=1 SV=1 - [DNLI1_HUMAN]	3.59	1	2	3	3					59.0009	3.59	3	3	919	101.673	5.61768
P12036	Neurofilament heavy polypeptide OS=Homo sapiens GN=NEFH PE=1 SV=4 - [NFH_HUMAN]	3.51	1	3	3	3					142.88	3.51	3	3	1026	112.411	6.17627
O95487	Protein transport protein Sec24B OS=Homo sapiens GN=SEC24B PE=1 SV=2 - [SC24B_HUMAN]	3.47	1	3	3	3	135.147	3.47	3	3					1268	137.331	6.66846
Q9HC35	Echinoderm microtubule-associated protein-like 4 OS=Homo sapiens GN=EML4 PE=1 SV=3 - [EMAL4_HUMAN]	3.47	1	3	3	3					70.6919	3.47	3	3	981	108.848	6.40479
Q02952	A-kinase anchor protein 12 OS=Homo sapiens GN=AKAP12 PE=1 SV=4 - [AKA12_HUMAN]	3.42	1	6	6	11	308.526	3.42	6	11					1782	191.367	4.41162
Q9H3S7	Tyrosine-protein phosphatase non-receptor type 23 OS=Homo sapiens GN=PTPN23 PE=1 SV=1 - [PTN23_HUMAN]	3.42	1	4	4	5					135.02	3.42	4	5	1636	178.861	6.91748
Q9H2U1	ATP-dependent RNA helicase DHX36 OS=Homo sapiens GN=DHX36 PE=1 SV=2 - [DHX36_HUMAN]	3.37	1	2	4	4					115.788	3.37	4	4	1008	114.688	7.6792
Q7KZ85	Transcription elongation factor SPT6 OS=Homo sapiens GN=SUPT6H PE=1 SV=2 - [SPT6H_HUMAN]	3.36	1	5	5	6					148.037	3.36	5	6	1726	198.949	4.90674
Q08379	Golgin subfamily A member 2 OS=Homo sapiens GN=GOLGA2 PE=1 SV=3 - [GOGA2_HUMAN]	3.29	1	3	3	3					136.551	3.29	3	3	1002	113.017	5.021
Q12768	WASH complex subunit strumpellin OS=Homo sapiens GN=KIAA0196 PE=1 SV=1 - [STRUM_HUMAN]	3.28	1	3	3	4					117.463	3.28	3	4	1159	134.201	6.97607
P09619	Platelet-derived growth factor receptor beta OS=Homo sapiens GN=PDGFRB PE=1 SV=1 - [PGFRB_HUMAN]	3.25	1	3	3	4	135.33	3.25	3	4					1106	123.889	4.98291
Q6P158	Putative ATP-dependent RNA helicase DHX57 OS=Homo sapiens GN=DHX57 PE=1 SV=2 - [DHX57_HUMAN]	3.25	1	3	5	8	191.182	3.17	4	5	104.66	1.66	3	3	1386	155.507	7.7085
O60716	Catenin delta-1 OS=Homo sapiens GN=CTNND1 PE=1 SV=1 - [CTND1_HUMAN]	3.2	1	3	3	5	199.603	3.2	3	5					968	108.103	6.22705
O95602	DNA-directed RNA polymerase I subunit RPA1 OS=Homo sapiens GN=POLR1A PE=1 SV=2 - [RPA1_HUMAN]	3.2	1	4	4	4					135.74	3.2	4	4	1720	194.687	7.03467
O75976	Carboxypeptidase D OS=Homo sapiens GN=CPD PE=1 SV=2 - [CBPD_HUMAN]	3.12	1	4	4	4	118.978	3.12	4	4					1380	152.835	6.04932
Q13576	Ras GTPase-activating-like protein IQGAP2 OS=Homo sapiens GN=IQGAP2 PE=1 SV=4 - [IQGA2_HUMAN]	3.11	1	3	4	6	110.368	3.11	4	6					1575	180.465	5.64307
P49750	YLP motif-containing protein 1 OS=Homo sapiens GN=YLPM1 PE=1 SV=3 - [YLPM1_HUMAN]	3.08	1	4	4	4					144.29	3.08	4	4	1951	219.849	6.56592
Q5VYK3	Proteasome-associated protein ECM29 homolog OS=Homo sapiens GN=ECM29 PE=1 SV=2 - [ECM29_HUMAN]	3.04	1	4	4	6	177.499	3.04	4	6					1845	204.16	7.12256
Q9UPN3	Microtubule-actin cross-linking factor 1, isoforms 1/2/3/5 OS=Homo sapiens GN=MACF1 PE=1 SV=4 - [MACF1_HUMAN]	3.02	1	19	20	23	401.502	1.84	12	13	344.834	1.46	10	10	7388	837.787	5.38916
P15924	Desmoplakin OS=Homo sapiens GN=DSP PE=1 SV=3 - [DESP_HUMAN]	3	1	7	7	7	225.927	3	7	7					2871	331.569	6.81494
O95163	Elongator complex protein 1 OS=Homo sapiens GN=IKBKAP PE=1 SV=3 - [ELP1_HUMAN]	3	1	3	3	3	77.3833	3	3	3					1332	150.159	5.93506
Q8WXH0	Nesprin-2 OS=Homo sapiens GN=SYNE2 PE=1 SV=3 - [SYNE2_HUMAN]	2.95	1	19	19	22	143.488	0.74	5	6	415.18	2.48	16	16	6885	795.944	5.36377
O60610	Protein diaphanous homolog 1 OS=Homo sapiens GN=DIAPH1 PE=1 SV=2 - [DIAP1_HUMAN]	2.91	1	3	3	3					101.604	2.91	3	3	1272	141.258	5.41455
Q5JTZ9	Alanine--tRNA ligase, mitochondrial OS=Homo sapiens GN=AARS2 PE=1 SV=1 - [SYAM_HUMAN]	2.84	1	3	3	3	75.814	2.84	3	3					985	107.273	6.26514
Q9P260	LisH domain and HEAT repeat-containing protein KIAA1468 OS=Homo sapiens GN=KIAA1468 PE=1 SV=2 - [K1468_HUMAN]	2.8	1	3	3	3	135.166	2.8	3	3					1216	134.545	5.45264
Q05193	Dynamin-1 OS=Homo sapiens GN=DNM1 PE=1 SV=2 - [DYN1_HUMAN]	2.78	1	1	3	3	62.2076	2.78	3	3					864	97.347	7.1665
Q96K76	Ubiquitin carboxyl-terminal hydrolase 47 OS=Homo sapiens GN=USP47 PE=1 SV=3 - [UBP47_HUMAN]	2.76	1	3	3	3	98.7369	2.76	3	3					1375	157.212	5.08447
P18583	Protein SON OS=Homo sapiens GN=SON PE=1 SV=4 - [SON_HUMAN]	2.76	1	4	4	4					105.434	2.76	4	4	2426	263.664	5.64307
Q7Z460	CLIP-associating protein 1 OS=Homo sapiens GN=CLASP1 PE=1 SV=1 - [CLAP1_HUMAN]	2.73	1	2	3	4	148.109	2.73	3	4					1538	169.346	9.02686
P51531	Probable global transcription activator SNF2L2 OS=Homo sapiens GN=SMARCA2 PE=1 SV=2 - [SMCA2_HUMAN]	2.64	1	1	4	7					228.773	2.64	4	7	1590	181.166	7.1958
Q07157	Tight junction protein ZO-1 OS=Homo sapiens GN=TJP1 PE=1 SV=3 - [ZO1_HUMAN]	2.57	1	2	3	3					75.9386	2.57	3	3	1748	195.34	6.69775
Q9C0C2	182 kDa tankyrase-1-binding protein OS=Homo sapiens GN=TNKS1BP1 PE=1 SV=4 - [TB182_HUMAN]	2.49	1	3	3	3	113.752	2.49	3	3					1729	181.685	4.85596
O75691	Small subunit processome component 20 homolog OS=Homo sapiens GN=UTP20 PE=1 SV=3 - [UTP20_HUMAN]	2.3	1	6	6	6					157.902	2.3	6	6	2785	318.182	7.38623
P11717	Cation-independent mannose-6-phosphate receptor OS=Homo sapiens GN=IGF2R PE=1 SV=3 - [MPRI_HUMAN]	2.13	1	5	5	10	296.251	2.13	5	10					2491	274.199	5.93506
O43432	Eukaryotic translation initiation factor 4 gamma 3 OS=Homo sapiens GN=EIF4G3 PE=1 SV=2 - [IF4G3_HUMAN]	2.08	1	1	3	5	162.807	2.08	3	5					1585	176.542	5.37646
Q12789	General transcription factor 3C polypeptide 1 OS=Homo sapiens GN=GTF3C1 PE=1 SV=4 - [TF3C1_HUMAN]	1.94	1	3	4	5					101.749	1.94	4	5	2109	238.725	7.29834
Q14185	Dedicator of cytokinesis protein 1 OS=Homo sapiens GN=DOCK1 PE=1 SV=2 - [DOCK1_HUMAN]	1.93	1	2	3	3	66.558	1.93	3	3					1865	215.209	7.56201
Q8N201	Integrator complex subunit 1 OS=Homo sapiens GN=INTS1 PE=1 SV=2 - [INT1_HUMAN]	1.87	1	3	3	3					108.287	1.87	3	3	2190	244.143	6.12549
P42345	Serine/threonine-protein kinase mTOR OS=Homo sapiens GN=MTOR PE=1 SV=1 - [MTOR_HUMAN]	1.8	1	4	4	7	112.709	1.33	3	4	81.2645	1.26	3	3	2549	288.707	7.1665
Q07954	Prolow-density lipoprotein receptor-related protein 1 OS=Homo sapiens GN=LRP1 PE=1 SV=2 - [LRP1_HUMAN]	1.76	1	6	6	15	216.8	1.45	5	8	219.242	1.12	4	7	4544	504.276	5.38916
Q96JQ0	Protocadherin-16 OS=Homo sapiens GN=DCHS1 PE=1 SV=1 - [PCD16_HUMAN]	1.55	1	4	4	7	207.259	1.55	4	7					3298	345.971	4.94482
Q5TZA2	Rootletin OS=Homo sapiens GN=CROCC PE=1 SV=1 - [CROCC_HUMAN]	1.44	1	2	3	5					141.144	1.44	3	5	2017	228.388	5.50342
Q93008	Probable ubiquitin carboxyl-terminal hydrolase FAF-X OS=Homo sapiens GN=USP9X PE=1 SV=3 - [USP9X_HUMAN]	1.36	1	3	3	5	151.497	1.36	3	5					2570	292.094	5.79541
P46100	Transcriptional regulator ATRX OS=Homo sapiens GN=ATRX PE=1 SV=5 - [ATRX_HUMAN]	1.24	1	3	3	5					130.426	1.24	3	5	2492	282.411	6.58057
Q5T4S7	E3 ubiquitin-protein ligase UBR4 OS=Homo sapiens GN=UBR4 PE=1 SV=1 - [UBR4_HUMAN]	0.62	1	3	3	3	74.8291	0.62	3	3					5183	573.476	6.03662

## Sheet: Table 1S
Supplemental Table S1. Details of mass spectrometry identification
Accession	Description	ΣCoverage	Σ# Proteins	Σ# Unique Peptides	Σ# Peptides	Σ# PSMs	Score A2	Coverage A2	# Peptides A2	# PSM A2	Score B2	Coverage B2	# Peptides B2	# PSM B2	# AAs	MW [kDa]	calc. pI
P0CG48	Polyubiquitin-C OS=Homo sapiens GN=UBC PE=1 SV=3 - [UBC_HUMAN]	80.15	4	6	6	39	309.456	61.75	4	13	640.578	80.15	6	26	685	76.9915	7.66455
P62258	14-3-3 protein epsilon OS=Homo sapiens GN=YWHAE PE=1 SV=1 - [1433E_HUMAN]	72.16	2	13	16	33	760.863	65.49	14	25	255.995	34.51	8	8	255	29.1554	4.7417
P06576	ATP synthase subunit beta, mitochondrial OS=Homo sapiens GN=ATP5B PE=1 SV=3 - [ATPB_HUMAN]	67.49	1	26	26	101	1585.78	57.84	19	48	1808.02	54.25	19	53	529	56.5246	5.40186
P35908	Keratin, type II cytoskeletal 2 epidermal OS=Homo sapiens GN=KRT2 PE=1 SV=2 - [K22E_HUMAN]	60.88	2	22	28	144	2480.99	48.36	24	73	2660.1	47.42	22	71	639	65.3932	8.00146
P67936	Tropomyosin alpha-4 chain OS=Homo sapiens GN=TPM4 PE=1 SV=3 - [TPM4_HUMAN]	60.48	1	13	21	41	510.1	48.79	13	18	620.247	51.61	15	23	248	28.5045	4.69092
P51148	Ras-related protein Rab-5C OS=Homo sapiens GN=RAB5C PE=1 SV=2 - [RAB5C_HUMAN]	59.72	1	6	10	22	498.796	48.61	7	11	281.548	29.17	6	11	216	23.4678	8.41162
P04406	Glyceraldehyde-3-phosphate dehydrogenase OS=Homo sapiens GN=GAPDH PE=1 SV=3 - [G3P_HUMAN]	59.4	1	16	16	93	1409.89	55.82	12	45	1495.31	56.42	13	48	335	36.0304	8.45557
P10809	60 kDa heat shock protein, mitochondrial OS=Homo sapiens GN=HSPD1 PE=1 SV=2 - [CH60_HUMAN]	59.16	1	25	25	104	1545.56	47.99	18	59	1457.58	39.27	18	45	573	61.0164	5.87158
P60709	Actin, cytoplasmic 1 OS=Homo sapiens GN=ACTB PE=1 SV=1 - [ACTB_HUMAN]	58.4	2	1	22	162	2936.16	57.6	18	84	2577.84	54.67	19	78	375	41.7097	5.47803
P63261	Actin, cytoplasmic 2 OS=Homo sapiens GN=ACTG1 PE=1 SV=1 - [ACTG_HUMAN]	58.4	2	1	22	159	2790.27	57.6	18	80	2563.15	54.67	19	79	375	41.7658	5.47803
P48047	ATP synthase subunit O, mitochondrial OS=Homo sapiens GN=ATP5O PE=1 SV=1 - [ATPO_HUMAN]	58.22	1	11	11	16	218.092	44.6	8	9	168.814	30.05	5	7	213	23.2627	9.96436
P06733	Alpha-enolase OS=Homo sapiens GN=ENO1 PE=1 SV=2 - [ENOA_HUMAN]	55.76	1	17	18	83	1463.32	52.3	15	45	1105.75	44.01	12	38	434	47.1393	7.38623
Q99714	3-hydroxyacyl-CoA dehydrogenase type-2 OS=Homo sapiens GN=HSD17B10 PE=1 SV=3 - [HCD2_HUMAN]	55.56	1	9	9	22	884.267	51.72	8	17	176.416	22.22	4	5	261	26.9061	7.78174
P20339	Ras-related protein Rab-5A OS=Homo sapiens GN=RAB5A PE=1 SV=2 - [RAB5A_HUMAN]	54.42	1	6	9	18	336.848	34.42	5	8	311.037	42.79	7	10	215	23.6438	8.14795
Q14697	Neutral alpha-glucosidase AB OS=Homo sapiens GN=GANAB PE=1 SV=3 - [GANAB_HUMAN]	53.92	1	33	33	86	1441.88	33.16	23	41	1526.68	45.87	24	45	944	106.807	6.13818
P04264	Keratin, type II cytoskeletal 1 OS=Homo sapiens GN=KRT1 PE=1 SV=6 - [K2C1_HUMAN]	53.73	1	31	36	213	3604.57	49.07	30	113	3071.75	40.22	27	100	644	65.999	8.11865
P11021	78 kDa glucose-regulated protein OS=Homo sapiens GN=HSPA5 PE=1 SV=2 - [GRP78_HUMAN]	53.67	1	34	36	103	1878.54	39.14	23	51	2058.04	47.4	30	52	654	72.2884	5.16064
Q06830	Peroxiredoxin-1 OS=Homo sapiens GN=PRDX1 PE=1 SV=1 - [PRDX1_HUMAN]	53.27	1	8	12	35	426.464	43.72	9	16	425.187	43.22	8	19	199	22.0963	8.1333
P07437	Tubulin beta chain OS=Homo sapiens GN=TUBB PE=1 SV=2 - [TBB5_HUMAN]	53.15	3	4	21	218	3042.55	53.15	20	105	3214.62	51.35	18	113	444	49.639	4.89404
P68371	Tubulin beta-4B chain OS=Homo sapiens GN=TUBB4B PE=1 SV=1 - [TBB4B_HUMAN]	53.03	4	1	22	181	2675.88	53.03	21	92	2613.92	47.87	18	89	445	49.799	4.89404
P37802	Transgelin-2 OS=Homo sapiens GN=TAGLN2 PE=1 SV=3 - [TAGL2_HUMAN]	51.76	1	10	11	22	376.994	51.26	9	13	301.708	46.23	7	9	199	22.3772	8.25049
Q13885	Tubulin beta-2A chain OS=Homo sapiens GN=TUBB2A PE=1 SV=1 - [TBB2A_HUMAN]	51.01	3	1	21	174	2279.24	48.31	19	82	2553.36	49.21	18	92	445	49.875	4.89404
Q9BVA1	Tubulin beta-2B chain OS=Homo sapiens GN=TUBB2B PE=1 SV=1 - [TBB2B_HUMAN]	51.01	3	1	21	174	2309.4	51.01	20	83	2501.21	46.52	17	91	445	49.9209	4.89404
P22626	Heterogeneous nuclear ribonucleoproteins A2/B1 OS=Homo sapiens GN=HNRNPA2B1 PE=1 SV=2 - [ROA2_HUMAN]	50.99	1	15	16	45	401.23	30.03	7	15	968.826	38.24	13	30	353	37.4067	8.95361
P00558	Phosphoglycerate kinase 1 OS=Homo sapiens GN=PGK1 PE=1 SV=3 - [PGK1_HUMAN]	50.84	2	15	15	47	851.573	38.37	12	23	904.308	33.33	9	24	417	44.5861	8.104
P23284	Peptidyl-prolyl cis-trans isomerase B OS=Homo sapiens GN=PPIB PE=1 SV=2 - [PPIB_HUMAN]	50.46	1	12	12	33	640.251	50	11	21	443.897	49.07	9	12	216	23.7275	9.40771
Q9Y4L1	Hypoxia up-regulated protein 1 OS=Homo sapiens GN=HYOU1 PE=1 SV=1 - [HYOU1_HUMAN]	50.35	1	39	39	89	2104.45	48.05	36	60	1033.56	21.22	15	29	999	111.266	5.22412
P07900	Heat shock protein HSP 90-alpha OS=Homo sapiens GN=HSP90AA1 PE=1 SV=5 - [HS90A_HUMAN]	50.27	3	30	47	523	8737.22	43.03	37	283	7924.94	45.77	41	240	732	84.6067	5.021
Q15631	Translin OS=Homo sapiens GN=TSN PE=1 SV=1 - [TSN_HUMAN]	49.56	1	10	11	13	177.119	40.79	7	7	160.094	28.95	6	6	228	26.1668	6.44287
P42704	Leucine-rich PPR motif-containing protein, mitochondrial OS=Homo sapiens GN=LRPPRC PE=1 SV=3 - [LPPRC_HUMAN]	48.92	1	65	65	193	3605.56	43.33	55	108	2864.56	39.74	45	85	1394	157.805	6.12549
P14625	Endoplasmin OS=Homo sapiens GN=HSP90B1 PE=1 SV=1 - [ENPL_HUMAN]	48.82	2	36	39	203	3179.32	41.47	30	103	3165.97	47.57	32	100	803	92.4113	4.84326
P12277	Creatine kinase B-type OS=Homo sapiens GN=CKB PE=1 SV=1 - [KCRB_HUMAN]	48.82	1	11	11	22	573.432	33.86	8	13	385.47	31.5	7	9	381	42.6173	5.59229
P04350	Tubulin beta-4A chain OS=Homo sapiens GN=TUBB4A PE=1 SV=2 - [TBB4A_HUMAN]	48.65	1	4	18	116	1806.41	48.42	16	56	1859.74	45.27	14	60	444	49.5539	4.88135
Q9P015	39S ribosomal protein L15, mitochondrial OS=Homo sapiens GN=MRPL15 PE=1 SV=1 - [RM15_HUMAN]	48.65	1	12	12	18	309.537	34.46	8	11	200.851	22.97	6	7	296	33.3989	10.0083
Q13509	Tubulin beta-3 chain OS=Homo sapiens GN=TUBB3 PE=1 SV=2 - [TBB3_HUMAN]	48.22	1	8	20	138	1873.03	38.89	16	66	2007.08	40	16	72	450	50.4003	4.93213
P06753	Tropomyosin alpha-3 chain OS=Homo sapiens GN=TPM3 PE=1 SV=2 - [TPM3_HUMAN]	48.07	1	5	14	23	375.158	35.79	10	13	386.266	30.88	8	10	285	32.9298	4.71631
P13645	Keratin, type I cytoskeletal 10 OS=Homo sapiens GN=KRT10 PE=1 SV=6 - [K1C10_HUMAN]	47.77	2	22	28	207	4386.95	46.58	25	120	3275.45	41.27	21	87	584	58.7917	5.21143
Q01995	Transgelin OS=Homo sapiens GN=TAGLN PE=1 SV=4 - [TAGL_HUMAN]	47.76	1	9	9	16	240.328	37.31	5	8	275.089	37.81	7	8	201	22.5964	8.83643
P11142	Heat shock cognate 71 kDa protein OS=Homo sapiens GN=HSPA8 PE=1 SV=1 - [HSP7C_HUMAN]	47.52	1	13	24	152	2971.12	42.57	20	85	1904.62	30.34	17	67	646	70.8542	5.51611
P08238	Heat shock protein HSP 90-beta OS=Homo sapiens GN=HSP90AB1 PE=1 SV=4 - [HS90B_HUMAN]	47.51	4	30	48	609	9353.64	46.41	39	318	9439.52	45.86	41	291	724	83.2121	5.03369
P00338	L-lactate dehydrogenase A chain OS=Homo sapiens GN=LDHA PE=1 SV=2 - [LDHA_HUMAN]	46.99	1	16	16	35	466.783	25.6	10	14	592.199	38.86	12	21	332	36.6654	8.26514
P16401	Histone H1.5 OS=Homo sapiens GN=HIST1H1B PE=1 SV=3 - [H15_HUMAN]	46.9	1	12	17	49	291.372	25.22	5	9	1237.71	46.9	17	40	226	22.5665	10.9165
P18621	60S ribosomal protein L17 OS=Homo sapiens GN=RPL17 PE=1 SV=3 - [RL17_HUMAN]	46.74	1	8	8	12	147.776	32.61	5	6	153.417	30.98	5	6	184	21.3833	10.1694
Q16891	MICOS complex subunit MIC60 OS=Homo sapiens GN=IMMT PE=1 SV=1 - [MIC60_HUMAN]	46.31	1	26	26	47	717.784	25.2	16	22	674.61	40.24	20	25	758	83.6264	6.48096
P62491	Ras-related protein Rab-11A OS=Homo sapiens GN=RAB11A PE=1 SV=3 - [RB11A_HUMAN]	46.3	2	10	10	17	293.71	36.57	7	9	214.257	31.48	5	8	216	24.3784	6.56592
P09211	Glutathione S-transferase P OS=Homo sapiens GN=GSTP1 PE=1 SV=2 - [GSTP1_HUMAN]	46.19	1	9	9	31	659.823	42.86	8	18	376.804	35.24	5	13	210	23.341	5.64307
P60174	Triosephosphate isomerase OS=Homo sapiens GN=TPI1 PE=1 SV=3 - [TPIS_HUMAN]	46.15	1	15	15	83	1282.46	45.8	14	35	1519.41	44.41	10	48	286	30.7717	5.92236
P18669	Phosphoglycerate mutase 1 OS=Homo sapiens GN=PGAM1 PE=1 SV=2 - [PGAM1_HUMAN]	46.06	2	4	10	13	184.424	32.28	6	6	204.203	37.8	7	7	254	28.7858	7.18115
P06748	Nucleophosmin OS=Homo sapiens GN=NPM1 PE=1 SV=2 - [NPM_HUMAN]	45.58	1	9	9	18	350.311	40.82	6	9	337.552	32.31	6	9	294	32.5548	4.77979
P16403	Histone H1.2 OS=Homo sapiens GN=HIST1H1C PE=1 SV=2 - [H12_HUMAN]	45.54	2	2	12	37	201.045	20.66	4	6	1132.64	45.54	12	31	213	21.3517	10.9312
P02545	Prelamin-A/C OS=Homo sapiens GN=LMNA PE=1 SV=1 - [LMNA_HUMAN]	45.33	1	23	23	51	439.734	16.87	8	14	1400.18	41.57	21	37	664	74.0947	7.02002
Q71U36	Tubulin alpha-1A chain OS=Homo sapiens GN=TUBA1A PE=1 SV=1 - [TBA1A_HUMAN]	45.23	3	7	18	266	4887.13	45.23	17	148	4045.68	37.47	12	118	451	50.1036	5.05908
P46778	60S ribosomal protein L21 OS=Homo sapiens GN=RPL21 PE=1 SV=2 - [RL21_HUMAN]	45	1	8	8	13	172.991	33.75	5	7	177.682	36.88	5	6	160	18.5531	10.4917
P14618	Pyruvate kinase PKM OS=Homo sapiens GN=PKM PE=1 SV=4 - [KPYM_HUMAN]	44.82	1	21	21	113	2112.42	42.94	19	61	1848.48	38.98	16	52	531	57.9	7.84033
P10412	Histone H1.4 OS=Homo sapiens GN=HIST1H1E PE=1 SV=2 - [H14_HUMAN]	44.75	2	2	13	44	322.411	20.09	5	8	1381.05	44.75	13	36	219	21.852	11.0337
P52565	Rho GDP-dissociation inhibitor 1 OS=Homo sapiens GN=ARHGDIA PE=1 SV=3 - [GDIR1_HUMAN]	43.63	1	6	6	9	201.571	31.37	4	5	144.53	19.61	3	4	204	23.1927	5.10986
P61247	40S ribosomal protein S3a OS=Homo sapiens GN=RPS3A PE=1 SV=2 - [RS3A_HUMAN]	43.56	1	16	16	26	466.939	42.42	13	16	264.53	37.12	10	10	264	29.9257	9.72998
P35527	Keratin, type I cytoskeletal 9 OS=Homo sapiens GN=KRT9 PE=1 SV=3 - [K1C9_HUMAN]	43.34	1	16	18	75	1797.61	32.91	13	43	1479.02	43.34	17	32	623	62.0268	5.23682
Q86V81	THO complex subunit 4 OS=Homo sapiens GN=ALYREF PE=1 SV=3 - [THOC4_HUMAN]	43.19	1	8	8	12	192.776	23.74	5	6	185.42	23.74	4	6	257	26.8716	11.1509
P35232	Prohibitin OS=Homo sapiens GN=PHB PE=1 SV=1 - [PHB_HUMAN]	43.01	1	10	10	19	343.674	34.56	7	11	234.273	38.6	7	8	272	29.7859	5.75732
O60814	Histone H2B type 1-K OS=Homo sapiens GN=HIST1H2BK PE=1 SV=3 - [H2B1K_HUMAN]	42.86	14	5	5	8	149.548	27.78	3	4	138.566	26.98	3	4	126	13.8816	10.3159
Q99623	Prohibitin-2 OS=Homo sapiens GN=PHB2 PE=1 SV=2 - [PHB2_HUMAN]	42.81	1	12	12	36	540.783	39.13	10	19	536.291	37.79	10	17	299	33.2759	9.83252
P23396	40S ribosomal protein S3 OS=Homo sapiens GN=RPS3 PE=1 SV=2 - [RS3_HUMAN]	42.8	1	10	10	16	353.973	39.09	9	11	144.821	24.69	5	5	243	26.6714	9.65674
Q9Y265	RuvB-like 1 OS=Homo sapiens GN=RUVBL1 PE=1 SV=1 - [RUVB1_HUMAN]	42.76	1	15	15	24	342.978	31.36	10	10	424.238	32.46	11	14	456	50.1963	6.41748
P63104	14-3-3 protein zeta/delta OS=Homo sapiens GN=YWHAZ PE=1 SV=1 - [1433Z_HUMAN]	42.45	2	6	9	19	351.823	35.92	7	13	179.197	31.84	6	6	245	27.7277	4.79248
P25705	ATP synthase subunit alpha, mitochondrial OS=Homo sapiens GN=ATP5A1 PE=1 SV=1 - [ATPA_HUMAN]	42.31	1	21	21	42	809.251	33.82	17	27	482.834	27.31	10	15	553	59.7136	9.12939
P62826	GTP-binding nuclear protein Ran OS=Homo sapiens GN=RAN PE=1 SV=3 - [RAN_HUMAN]	42.13	1	11	11	16	262.537	37.96	7	7	188.078	28.7	8	9	216	24.4076	7.48877
Q9Y230	RuvB-like 2 OS=Homo sapiens GN=RUVBL2 PE=1 SV=3 - [RUVB2_HUMAN]	42.12	1	13	13	18	400.668	22.68	8	8	429.657	31.1	9	10	463	51.1246	5.64307
P62805	Histone H4 OS=Homo sapiens GN=HIST1H4A PE=1 SV=2 - [H4_HUMAN]	41.75	1	5	5	14					322.915	41.75	5	14	103	11.3604	11.356
P13639	Elongation factor 2 OS=Homo sapiens GN=EEF2 PE=1 SV=4 - [EF2_HUMAN]	41.38	1	25	26	107	2367.9	33.22	21	65	1613.84	27.86	17	42	858	95.277	6.82959
Q15691	Microtubule-associated protein RP/EB family member 1 OS=Homo sapiens GN=MAPRE1 PE=1 SV=3 - [MARE1_HUMAN]	41.04	1	8	8	17	239.881	29.48	5	8	246.092	35.07	7	9	268	29.9802	5.13525
Q92945	Far upstream element-binding protein 2 OS=Homo sapiens GN=KHSRP PE=1 SV=4 - [FUBP2_HUMAN]	40.93	1	21	21	57	952.681	32.63	18	25	1370.56	40.93	18	32	711	73.07	7.29834
Q9H0U4	Ras-related protein Rab-1B OS=Homo sapiens GN=RAB1B PE=1 SV=1 - [RAB1B_HUMAN]	40.8	2	3	6	17	263.375	32.84	5	9	242.323	40.8	6	8	201	22.1572	5.73193
P21796	Voltage-dependent anion-selective channel protein 1 OS=Homo sapiens GN=VDAC1 PE=1 SV=2 - [VDAC1_HUMAN]	40.64	1	10	11	26	498.771	36.04	8	15	416.398	34.28	8	11	283	30.7536	8.54346
P09417	Dihydropteridine reductase OS=Homo sapiens GN=QDPR PE=1 SV=2 - [DHPR_HUMAN]	40.57	1	6	6	14	379.074	27.87	4	7	301.443	30.33	5	7	244	25.773	7.37158
P30086	Phosphatidylethanolamine-binding protein 1 OS=Homo sapiens GN=PEBP1 PE=1 SV=3 - [PEBP1_HUMAN]	40.11	1	3	4	9	216.34	35.83	3	4	257.598	22.99	3	5	187	21.0437	7.53271
P16402	Histone H1.3 OS=Homo sapiens GN=HIST1H1D PE=1 SV=2 - [H13_HUMAN]	39.82	2	1	11	36	201.925	10.86	4	6	1120.33	39.82	11	30	221	22.3363	11.019
P07195	L-lactate dehydrogenase B chain OS=Homo sapiens GN=LDHB PE=1 SV=2 - [LDHB_HUMAN]	39.52	1	14	14	30	396.162	25.75	9	12	497.723	34.73	11	18	334	36.6151	6.04932
P04792	Heat shock protein beta-1 OS=Homo sapiens GN=HSPB1 PE=1 SV=2 - [HSPB1_HUMAN]	39.51	1	6	6	7	199.888	39.51	6	7					205	22.7685	6.40479
Q9NR31	GTP-binding protein SAR1a OS=Homo sapiens GN=SAR1A PE=1 SV=1 - [SAR1A_HUMAN]	39.39	1	5	5	6	186.494	39.39	5	6					198	22.3525	6.68311
P22314	Ubiquitin-like modifier-activating enzyme 1 OS=Homo sapiens GN=UBA1 PE=1 SV=3 - [UBA1_HUMAN]	39.22	1	27	27	98	1771.91	32.04	21	45	2207.44	29.02	21	53	1058	117.774	5.75732
P16152	Carbonyl reductase [NADPH] 1 OS=Homo sapiens GN=CBR1 PE=1 SV=3 - [CBR1_HUMAN]	38.99	2	9	9	13	327.044	27.08	6	8	172.42	17.69	3	5	277	30.3559	8.32373
P54920	Alpha-soluble NSF attachment protein OS=Homo sapiens GN=NAPA PE=1 SV=3 - [SNAA_HUMAN]	38.64	2	10	10	21	453.863	36.95	9	14	200.924	23.73	5	7	295	33.2113	5.36377
P08670	Vimentin OS=Homo sapiens GN=VIM PE=1 SV=4 - [VIME_HUMAN]	38.63	2	14	15	42	473.639	21.46	8	19	717.314	33.05	12	23	466	53.6191	5.12256
P49321	Nuclear autoantigenic sperm protein OS=Homo sapiens GN=NASP PE=1 SV=2 - [NASP_HUMAN]	38.58	1	19	19	47	1132.45	37.44	18	33	481.547	17.77	9	14	788	85.1861	4.29736
P40926	Malate dehydrogenase, mitochondrial OS=Homo sapiens GN=MDH2 PE=1 SV=3 - [MDHM_HUMAN]	38.46	1	11	11	39	446.45	31.07	8	14	810.186	33.14	9	25	338	35.4807	8.67529
P28074	Proteasome subunit beta type-5 OS=Homo sapiens GN=PSMB5 PE=1 SV=3 - [PSB5_HUMAN]	38.4	1	8	8	10	215.93	29.28	5	5	151.432	19.01	4	5	263	28.4622	6.91748
P55072	Transitional endoplasmic reticulum ATPase OS=Homo sapiens GN=VCP PE=1 SV=4 - [TERA_HUMAN]	38.21	1	24	25	80	1794.6	30.15	21	50	958.549	28.41	17	30	806	89.2657	5.26221
P78371	T-complex protein 1 subunit beta OS=Homo sapiens GN=CCT2 PE=1 SV=4 - [TCPB_HUMAN]	38.13	1	14	14	29	500.992	25.05	10	15	443.508	31.78	11	14	535	57.4521	6.45557
P09936	Ubiquitin carboxyl-terminal hydrolase isozyme L1 OS=Homo sapiens GN=UCHL1 PE=1 SV=2 - [UCHL1_HUMAN]	38.12	1	8	8	17	106.737	17.49	3	3	386.842	38.12	8	14	223	24.8085	5.47803
Q15717	ELAV-like protein 1 OS=Homo sapiens GN=ELAVL1 PE=1 SV=2 - [ELAV1_HUMAN]	37.73	1	12	12	26	202.825	23.93	6	7	571.631	37.73	11	19	326	36.0692	9.17334
P52272	Heterogeneous nuclear ribonucleoprotein M OS=Homo sapiens GN=HNRNPM PE=1 SV=3 - [HNRPM_HUMAN]	37.53	1	21	21	54	770.121	25.21	13	18	1381.73	34.25	19	36	730	77.4643	8.70459
P33176	Kinesin-1 heavy chain OS=Homo sapiens GN=KIF5B PE=1 SV=1 - [KINH_HUMAN]	37.49	1	23	28	45	386.119	15.26	11	13	1129.82	31.57	23	32	963	109.617	6.50732
O75533	Splicing factor 3B subunit 1 OS=Homo sapiens GN=SF3B1 PE=1 SV=3 - [SF3B1_HUMAN]	37.12	1	36	36	82	1006.47	26.3	25	37	1172.1	31.6	29	45	1304	145.738	7.09326
Q13813	Spectrin alpha chain, non-erythrocytic 1 OS=Homo sapiens GN=SPTAN1 PE=1 SV=3 - [SPTN1_HUMAN]	37.1	1	86	86	248	3869.98	31.72	73	133	3376.05	28.44	64	115	2472	284.364	5.35107
P40939	Trifunctional enzyme subunit alpha, mitochondrial OS=Homo sapiens GN=HADHA PE=1 SV=2 - [ECHA_HUMAN]	37.09	1	25	25	54	677.188	21.49	14	21	1069.31	33.29	23	33	763	82.9469	9.0415
P15311	Ezrin OS=Homo sapiens GN=EZR PE=1 SV=4 - [EZRI_HUMAN]	37.03	2	16	24	50	775.317	29.18	19	27	687.121	30.72	18	23	586	69.3697	6.26514
Q9Y3B7	39S ribosomal protein L11, mitochondrial OS=Homo sapiens GN=MRPL11 PE=1 SV=1 - [RM11_HUMAN]	36.98	1	6	6	6	190.476	36.98	6	6					192	20.6704	9.90576
P09493	Tropomyosin alpha-1 chain OS=Homo sapiens GN=TPM1 PE=1 SV=2 - [TPM1_HUMAN]	36.97	1	4	12	18	286.924	21.48	7	9	288.359	29.93	8	9	284	32.6887	4.7417
P33993	DNA replication licensing factor MCM7 OS=Homo sapiens GN=MCM7 PE=1 SV=4 - [MCM7_HUMAN]	36.72	1	24	24	50	731.37	30.04	19	24	686.988	26.15	18	26	719	81.2566	6.45557
O75947	ATP synthase subunit d, mitochondrial OS=Homo sapiens GN=ATP5H PE=1 SV=3 - [ATP5H_HUMAN]	36.65	1	5	5	7	102.091	23.6	4	4	101.923	29.81	3	3	161	18.4795	5.30029
P32119	Peroxiredoxin-2 OS=Homo sapiens GN=PRDX2 PE=1 SV=5 - [PRDX2_HUMAN]	36.36	1	7	8	30	283.951	35.86	6	10	478.753	36.36	8	20	198	21.8782	5.97314
O15144	Actin-related protein 2/3 complex subunit 2 OS=Homo sapiens GN=ARPC2 PE=1 SV=1 - [ARPC2_HUMAN]	36.33	1	12	12	15	206.397	22.67	7	7	188.347	32	8	8	300	34.3115	7.35693
P23246	Splicing factor, proline- and glutamine-rich OS=Homo sapiens GN=SFPQ PE=1 SV=2 - [SFPQ_HUMAN]	36.21	1	21	21	63	960.417	32.39	17	32	1009.68	28.71	14	31	707	76.1016	9.43701
P12814	Alpha-actinin-1 OS=Homo sapiens GN=ACTN1 PE=1 SV=2 - [ACTN1_HUMAN]	36.1	1	15	22	79	1139.95	21.41	15	32	1632.46	32.4	19	47	892	102.993	5.41455
P26373	60S ribosomal protein L13 OS=Homo sapiens GN=RPL13 PE=1 SV=4 - [RL13_HUMAN]	36.02	1	8	8	16	199.161	27.49	6	8	198.387	24.17	5	8	211	24.2465	11.6489
Q12906	Interleukin enhancer-binding factor 3 OS=Homo sapiens GN=ILF3 PE=1 SV=3 - [ILF3_HUMAN]	35.91	1	23	23	86	871.317	24.94	15	32	1724.49	34.34	22	54	894	95.2791	8.76318
P43243	Matrin-3 OS=Homo sapiens GN=MATR3 PE=1 SV=2 - [MATR3_HUMAN]	35.77	1	21	21	57	339.843	19.48	9	12	1554.57	35.77	21	45	847	94.5648	6.25244
P68104	Elongation factor 1-alpha 1 OS=Homo sapiens GN=EEF1A1 PE=1 SV=1 - [EF1A1_HUMAN]	35.71	2	6	13	71	1039.3	33.98	12	41	856.82	34.85	12	30	462	50.1091	9.01221
O75223	Gamma-glutamylcyclotransferase OS=Homo sapiens GN=GGCT PE=1 SV=1 - [GGCT_HUMAN]	35.64	1	5	5	7	93.9074	19.15	3	3	116.536	22.87	3	4	188	20.9943	5.13525
P30048	Thioredoxin-dependent peroxide reductase, mitochondrial OS=Homo sapiens GN=PRDX3 PE=1 SV=3 - [PRDX3_HUMAN]	35.55	1	8	9	13	354.526	35.55	9	10	134.759	13.67	3	3	256	27.6752	7.78174
P31942	Heterogeneous nuclear ribonucleoprotein H3 OS=Homo sapiens GN=HNRNPH3 PE=1 SV=2 - [HNRH3_HUMAN]	35.26	1	8	8	18	172.68	26.88	5	7	287.664	23.7	6	11	346	36.9031	6.87354
P46108	Adapter molecule crk OS=Homo sapiens GN=CRK PE=1 SV=2 - [CRK_HUMAN]	35.2	1	7	7	8	185.23	19.08	4	4	162.057	24.67	4	4	304	33.81	5.5542
P32322	Pyrroline-5-carboxylate reductase 1, mitochondrial OS=Homo sapiens GN=PYCR1 PE=1 SV=2 - [P5CR1_HUMAN]	35.11	1	10	10	17	367.746	26.33	6	9	304.009	24.45	6	8	319	33.3396	7.60596
P07355	Annexin A2 OS=Homo sapiens GN=ANXA2 PE=1 SV=2 - [ANXA2_HUMAN]	35.1	2	10	10	19	287.443	25.37	6	8	344.518	28.02	7	11	339	38.5798	7.75244
P08758	Annexin A5 OS=Homo sapiens GN=ANXA5 PE=1 SV=2 - [ANXA5_HUMAN]	35	1	11	11	13	251.22	29.38	9	10	90.4468	13.13	3	3	320	35.9144	5.04639
P19338	Nucleolin OS=Homo sapiens GN=NCL PE=1 SV=3 - [NUCL_HUMAN]	34.93	1	27	27	89	1018.07	32.82	20	34	2108.11	28.87	23	55	710	76.5684	4.70361
P26583	High mobility group protein B2 OS=Homo sapiens GN=HMGB2 PE=1 SV=2 - [HMGB2_HUMAN]	34.93	1	7	9	10	111.775	20.1	5	5	106.16	22.49	5	5	209	24.0187	7.81104
O75396	Vesicle-trafficking protein SEC22b OS=Homo sapiens GN=SEC22B PE=1 SV=4 - [SC22B_HUMAN]	34.88	1	7	7	12	143.177	21.4	4	4	345.359	30.23	6	8	215	24.5775	6.91748
P41250	Glycine--tRNA ligase OS=Homo sapiens GN=GARS PE=1 SV=3 - [SYG_HUMAN]	34.78	1	21	21	40	287.09	15.97	10	13	694.098	33.42	18	27	739	83.1126	7.03467
Q8N163	Cell cycle and apoptosis regulator protein 2 OS=Homo sapiens GN=CCAR2 PE=1 SV=2 - [CCAR2_HUMAN]	34.56	1	20	20	36	589.756	19.83	11	15	762.069	24.16	15	21	923	102.838	5.22412
P09651	Heterogeneous nuclear ribonucleoprotein A1 OS=Homo sapiens GN=HNRNPA1 PE=1 SV=5 - [ROA1_HUMAN]	34.14	2	10	11	27	428.93	28.76	8	14	368.866	33.87	10	13	372	38.7231	9.12939
P78347	General transcription factor II-I OS=Homo sapiens GN=GTF2I PE=1 SV=2 - [GTF2I_HUMAN]	34.07	1	27	27	59	963.815	26.35	20	33	804.754	23.35	17	26	998	112.346	6.39209
P46781	40S ribosomal protein S9 OS=Homo sapiens GN=RPS9 PE=1 SV=3 - [RS9_HUMAN]	34.02	1	6	7	8	96.9494	15.46	3	3	109.717	18.56	4	5	194	22.5776	10.6528
P09874	Poly [ADP-ribose] polymerase 1 OS=Homo sapiens GN=PARP1 PE=1 SV=4 - [PARP1_HUMAN]	34.02	1	27	27	69	1007.27	23.67	17	27	1496.23	28.6	22	42	1014	113.012	8.88037
Q7KZF4	Staphylococcal nuclease domain-containing protein 1 OS=Homo sapiens GN=SND1 PE=1 SV=1 - [SND1_HUMAN]	33.96	1	25	25	48	651.41	23.3	17	23	944.381	23.85	16	25	910	101.934	7.1665
P30041	Peroxiredoxin-6 OS=Homo sapiens GN=PRDX6 PE=1 SV=3 - [PRDX6_HUMAN]	33.93	1	5	5	6	216.744	33.93	5	6					224	25.0192	6.37939
P68366	Tubulin alpha-4A chain OS=Homo sapiens GN=TUBA4A PE=1 SV=1 - [TBA4A_HUMAN]	33.93	2	2	13	88	1391.19	33.93	12	57	806.159	29.02	9	31	448	49.8924	5.05908
P27348	14-3-3 protein theta OS=Homo sapiens GN=YWHAQ PE=1 SV=1 - [1433T_HUMAN]	33.88	2	4	7	12	132.289	17.96	4	5	265.906	31.02	6	7	245	27.7468	4.77979
Q07020	60S ribosomal protein L18 OS=Homo sapiens GN=RPL18 PE=1 SV=2 - [RL18_HUMAN]	33.51	1	8	8	15	297.179	33.51	7	8	315.676	20.74	3	7	188	21.6211	11.7222
P35580	Myosin-10 OS=Homo sapiens GN=MYH10 PE=1 SV=3 - [MYH10_HUMAN]	33.3	1	53	59	124	1644.4	19.33	34	56	2027.47	25.96	47	68	1976	228.858	5.5415
P15259	Phosphoglycerate mutase 2 OS=Homo sapiens GN=PGAM2 PE=1 SV=3 - [PGAM2_HUMAN]	33.2	1	1	7	9	104.664	19.76	4	4	136.398	22.13	5	5	253	28.7478	8.88037
P13667	Protein disulfide-isomerase A4 OS=Homo sapiens GN=PDIA4 PE=1 SV=2 - [PDIA4_HUMAN]	33.18	1	18	18	32	528.596	21.4	11	17	520.718	23.26	12	15	645	72.887	5.07178
Q9Y2R9	28S ribosomal protein S7, mitochondrial OS=Homo sapiens GN=MRPS7 PE=1 SV=2 - [RT07_HUMAN]	33.06	1	7	7	8	149.36	22.31	4	4	116.445	16.12	4	4	242	28.116	9.99365
P35241	Radixin OS=Homo sapiens GN=RDX PE=1 SV=1 - [RADI_HUMAN]	32.93	2	19	25	45	914.321	31.05	22	28	526.898	20.41	14	17	583	68.5214	6.3667
P62820	Ras-related protein Rab-1A OS=Homo sapiens GN=RAB1A PE=1 SV=3 - [RAB1A_HUMAN]	32.68	1	2	5	15	211.031	24.88	4	7	227.053	32.68	5	8	205	22.6634	6.21436
P34932	Heat shock 70 kDa protein 4 OS=Homo sapiens GN=HSPA4 PE=1 SV=4 - [HSP74_HUMAN]	32.62	1	20	22	39	760.771	22.98	15	20	864.815	26.31	16	19	840	94.2712	5.18604
P61019	Ras-related protein Rab-2A OS=Homo sapiens GN=RAB2A PE=1 SV=1 - [RAB2A_HUMAN]	32.55	1	4	5	8	147.62	20.28	3	3	215.091	25	4	5	212	23.5308	6.53662
Q12860	Contactin-1 OS=Homo sapiens GN=CNTN1 PE=1 SV=1 - [CNTN1_HUMAN]	32.42	1	26	26	52	943.062	27.5	22	31	594.135	16.11	11	21	1018	113.249	5.89697
P04075	Fructose-bisphosphate aldolase A OS=Homo sapiens GN=ALDOA PE=1 SV=2 - [ALDOA_HUMAN]	32.42	1	7	8	13	148.934	21.43	5	5	222.689	15.11	4	8	364	39.3953	8.08936
P68032	Actin, alpha cardiac muscle 1 OS=Homo sapiens GN=ACTC1 PE=1 SV=1 - [ACTC_HUMAN]	32.36	4	1	15	70	1117.79	31.83	12	36	1113.05	25.2	12	34	377	41.9919	5.38916
P06493	Cyclin-dependent kinase 1 OS=Homo sapiens GN=CDK1 PE=1 SV=3 - [CDK1_HUMAN]	32.32	1	8	9	11	167.517	15.15	5	5	241.235	28.62	6	6	297	34.0739	8.39697
Q08945	FACT complex subunit SSRP1 OS=Homo sapiens GN=SSRP1 PE=1 SV=1 - [SSRP1_HUMAN]	32.3	1	21	21	35	438.706	17.07	10	12	799.134	30.04	19	23	709	81.0244	6.87354
O43707	Alpha-actinin-4 OS=Homo sapiens GN=ACTN4 PE=1 SV=2 - [ACTN4_HUMAN]	32.27	1	22	29	84	1334.87	25.8	19	35	1687.57	25.36	22	49	911	104.788	5.43994
P31939	Bifunctional purine biosynthesis protein PURH OS=Homo sapiens GN=ATIC PE=1 SV=3 - [PUR9_HUMAN]	32.26	1	14	14	15	275.799	21.96	9	10	146.422	12.84	5	5	592	64.5753	6.7124
P28070	Proteasome subunit beta type-4 OS=Homo sapiens GN=PSMB4 PE=1 SV=4 - [PSB4_HUMAN]	32.2	1	6	6	18	420.885	19.7	3	8	297.461	23.86	5	10	264	29.1855	5.97314
P62753	40S ribosomal protein S6 OS=Homo sapiens GN=RPS6 PE=1 SV=1 - [RS6_HUMAN]	32.13	1	8	8	13	141.388	25.7	6	6	205.281	15.66	5	7	249	28.663	10.8433
Q14683	Structural maintenance of chromosomes protein 1A OS=Homo sapiens GN=SMC1A PE=1 SV=2 - [SMC1A_HUMAN]	32.12	1	35	35	53	715.51	17.76	19	23	897.522	24.49	26	30	1233	143.144	7.63525
P13010	X-ray repair cross-complementing protein 5 OS=Homo sapiens GN=XRCC5 PE=1 SV=3 - [XRCC5_HUMAN]	32.1	1	22	22	66	1064.83	27.19	18	32	984.357	31.97	21	34	732	82.6523	5.80811
P07910	Heterogeneous nuclear ribonucleoproteins C1/C2 OS=Homo sapiens GN=HNRNPC PE=1 SV=4 - [HNRPC_HUMAN]	32.03	1	9	9	30	299.019	18.63	5	9	787.945	29.08	7	21	306	33.6495	5.08447
Q13263	Transcription intermediary factor 1-beta OS=Homo sapiens GN=TRIM28 PE=1 SV=5 - [TIF1B_HUMAN]	31.98	1	21	21	58	1238.69	20.96	13	30	1157.71	28.02	17	28	835	88.4934	5.77002
Q14980	Nuclear mitotic apparatus protein 1 OS=Homo sapiens GN=NUMA1 PE=1 SV=2 - [NUMA1_HUMAN]	31.87	1	60	60	118	1365.66	18.63	30	45	2068.79	26.19	47	73	2115	238.115	5.78271
P61313	60S ribosomal protein L15 OS=Homo sapiens GN=RPL15 PE=1 SV=2 - [RL15_HUMAN]	31.86	1	6	6	8	134.55	21.57	4	4	108.07	17.16	4	4	204	24.1311	11.6196
Q16658	Fascin OS=Homo sapiens GN=FSCN1 PE=1 SV=3 - [FSCN1_HUMAN]	31.85	1	12	12	39	554.946	24.14	9	19	516.677	27.79	8	20	493	54.4961	7.23975
P36776	Lon protease homolog, mitochondrial OS=Homo sapiens GN=LONP1 PE=1 SV=2 - [LONM_HUMAN]	31.8	1	18	18	33	448.125	13.97	9	13	700.06	25.96	15	20	959	106.422	6.39209
P51659	Peroxisomal multifunctional enzyme type 2 OS=Homo sapiens GN=HSD17B4 PE=1 SV=3 - [DHB4_HUMAN]	31.66	1	21	21	42	639.187	27.17	17	19	868.419	28.13	18	23	736	79.6363	8.83643
Q86UP2	Kinectin OS=Homo sapiens GN=KTN1 PE=1 SV=1 - [KTN1_HUMAN]	31.39	1	41	41	89	1020.86	18.35	24	42	1254.58	28.89	33	47	1357	156.179	5.64307
Q9NRW1	Ras-related protein Rab-6B OS=Homo sapiens GN=RAB6B PE=1 SV=1 - [RAB6B_HUMAN]	31.25	1	3	6	11	152.574	22.6	4	6	145.821	13.94	3	5	208	23.4469	5.52881
P45974	Ubiquitin carboxyl-terminal hydrolase 5 OS=Homo sapiens GN=USP5 PE=1 SV=2 - [UBP5_HUMAN]	31.12	1	20	20	51	841.725	27.16	16	26	789.33	16.9	13	25	858	95.7253	5.03369
Q01082	Spectrin beta chain, non-erythrocytic 1 OS=Homo sapiens GN=SPTBN1 PE=1 SV=2 - [SPTB2_HUMAN]	31.09	2	63	67	191	3491.1	28.13	58	108	2624.35	21.49	48	83	2364	274.439	5.56689
Q00610	Clathrin heavy chain 1 OS=Homo sapiens GN=CLTC PE=1 SV=5 - [CLH1_HUMAN]	30.81	2	40	40	109	2092.12	28.84	38	65	1481.95	18.33	23	44	1675	191.493	5.69385
P61106	Ras-related protein Rab-14 OS=Homo sapiens GN=RAB14 PE=1 SV=4 - [RAB14_HUMAN]	30.7	1	5	6	19	375.023	25.12	5	11	213.102	24.65	5	8	215	23.8819	6.21436
Q15366	Poly(rC)-binding protein 2 OS=Homo sapiens GN=PCBP2 PE=1 SV=1 - [PCBP2_HUMAN]	30.68	1	4	6	21	511.306	30.68	6	13	256.884	18.36	4	8	365	38.5556	6.78564
Q86VP6	Cullin-associated NEDD8-dissociated protein 1 OS=Homo sapiens GN=CAND1 PE=1 SV=2 - [CAND1_HUMAN]	30.65	2	31	31	66	1392.18	26.91	25	39	909.018	20.57	19	27	1230	136.289	5.78271
P11586	C-1-tetrahydrofolate synthase, cytoplasmic OS=Homo sapiens GN=MTHFD1 PE=1 SV=3 - [C1TC_HUMAN]	30.48	1	27	27	54	896.587	22.89	20	28	974.443	23.42	17	26	935	101.495	7.29834
O95433	Activator of 90 kDa heat shock protein ATPase homolog 1 OS=Homo sapiens GN=AHSA1 PE=1 SV=1 - [AHSA1_HUMAN]	30.47	1	8	8	10	170.439	18.64	4	4	161.69	22.49	6	6	338	38.2503	5.52881
P35579	Myosin-9 OS=Homo sapiens GN=MYH9 PE=1 SV=4 - [MYH9_HUMAN]	30.46	1	53	59	112	1327.27	20.2	35	48	1904.37	23.98	43	64	1960	226.392	5.60498
O00299	Chloride intracellular channel protein 1 OS=Homo sapiens GN=CLIC1 PE=1 SV=4 - [CLIC1_HUMAN]	30.29	1	5	5	8					295.191	30.29	5	8	241	26.9057	5.17334
Q07812	Apoptosis regulator BAX OS=Homo sapiens GN=BAX PE=1 SV=1 - [BAX_HUMAN]	30.21	1	5	5	11	273.248	30.21	4	6	279.283	30.21	5	5	192	21.1708	5.22412
P05091	Aldehyde dehydrogenase, mitochondrial OS=Homo sapiens GN=ALDH2 PE=1 SV=2 - [ALDH2_HUMAN]	30.17	1	13	13	42	437.577	21.86	10	15	898.296	27.66	12	27	517	56.3456	7.04932
P27824	Calnexin OS=Homo sapiens GN=CANX PE=1 SV=2 - [CALX_HUMAN]	30.07	1	17	17	51	732.612	28.04	15	26	852.178	23.14	12	25	592	67.5259	4.60205
P46777	60S ribosomal protein L5 OS=Homo sapiens GN=RPL5 PE=1 SV=3 - [RL5_HUMAN]	29.97	1	11	11	19	144.053	14.81	4	4	442.405	25.25	9	15	297	34.3407	9.71533
Q16643	Drebrin OS=Homo sapiens GN=DBN1 PE=1 SV=4 - [DREB_HUMAN]	29.89	1	14	14	16	382.743	22.5	8	8	285.983	15.72	8	8	649	71.3854	4.44971
P49736	DNA replication licensing factor MCM2 OS=Homo sapiens GN=MCM2 PE=1 SV=4 - [MCM2_HUMAN]	29.87	1	20	20	29	621.244	18.81	12	15	552.117	16.7	12	14	904	101.832	5.51611
O43390	Heterogeneous nuclear ribonucleoprotein R OS=Homo sapiens GN=HNRNPR PE=1 SV=1 - [HNRPR_HUMAN]	29.86	1	17	20	53	446.386	18.33	9	15	1164.18	26.86	19	38	633	70.8993	8.1333
Q13310	Polyadenylate-binding protein 4 OS=Homo sapiens GN=PABPC4 PE=1 SV=1 - [PABP4_HUMAN]	29.66	1	11	15	26	346.232	13.2	7	9	504.936	29.66	15	17	644	70.7381	9.26123
Q9NUQ9	Protein FAM49B OS=Homo sapiens GN=FAM49B PE=1 SV=1 - [FA49B_HUMAN]	29.63	1	6	6	9	173.884	17.9	4	5	109.16	21.3	4	4	324	36.7246	6.06201
Q9Y490	Talin-1 OS=Homo sapiens GN=TLN1 PE=1 SV=3 - [TLN1_HUMAN]	29.59	1	47	54	179	3339.1	25.54	44	96	2844.78	24.16	41	83	2541	269.599	6.07471
P14314	Glucosidase 2 subunit beta OS=Homo sapiens GN=PRKCSH PE=1 SV=2 - [GLU2B_HUMAN]	29.55	1	13	13	47	685.504	25.76	12	23	841.42	25.95	12	24	528	59.3878	4.41162
P08865	40S ribosomal protein SA OS=Homo sapiens GN=RPSA PE=1 SV=4 - [RSSA_HUMAN]	29.49	1	6	6	10	448.73	29.49	6	10					295	32.8334	4.86865
P49368	T-complex protein 1 subunit gamma OS=Homo sapiens GN=CCT3 PE=1 SV=4 - [TCPG_HUMAN]	29.36	1	14	14	19	553.438	26.61	12	14	202.852	12.84	5	5	545	60.4953	6.49365
P63244	Guanine nucleotide-binding protein subunit beta-2-like 1 OS=Homo sapiens GN=GNB2L1 PE=1 SV=3 - [GBLP_HUMAN]	29.34	1	8	8	19	386.43	28.08	7	10	300.932	24.29	6	9	317	35.0546	7.69385
P84103	Serine/arginine-rich splicing factor 3 OS=Homo sapiens GN=SRSF3 PE=1 SV=1 - [SRSF3_HUMAN]	29.27	1	3	4	6	226.657	29.27	4	6					164	19.3179	11.6489
Q99798	Aconitate hydratase, mitochondrial OS=Homo sapiens GN=ACO2 PE=1 SV=2 - [ACON_HUMAN]	28.85	1	16	17	34	614.07	26.92	15	23	410.385	13.33	8	11	780	85.3719	7.60596
P62750	60S ribosomal protein L23a OS=Homo sapiens GN=RPL23A PE=1 SV=1 - [RL23A_HUMAN]	28.85	1	5	5	12	203.088	22.44	4	7	124.725	28.85	5	5	156	17.6841	10.4478
P61020	Ras-related protein Rab-5B OS=Homo sapiens GN=RAB5B PE=1 SV=1 - [RAB5B_HUMAN]	28.84	1	3	5	6	184.301	28.84	5	6					215	23.6919	8.1333
P43246	DNA mismatch repair protein Msh2 OS=Homo sapiens GN=MSH2 PE=1 SV=1 - [MSH2_HUMAN]	28.69	1	19	19	23	234.798	10.39	8	8	720.722	20.77	13	15	934	104.677	5.77002
Q08211	ATP-dependent RNA helicase A OS=Homo sapiens GN=DHX9 PE=1 SV=4 - [DHX9_HUMAN]	28.66	1	30	30	127	1565.69	22.76	24	62	1939.6	22.83	25	65	1270	140.869	6.84424
Q9UI15	Transgelin-3 OS=Homo sapiens GN=TAGLN3 PE=1 SV=2 - [TAGL3_HUMAN]	28.64	1	3	4	5	159.93	28.64	4	5					199	22.4581	7.32764
P36542	ATP synthase subunit gamma, mitochondrial OS=Homo sapiens GN=ATP5C1 PE=1 SV=1 - [ATPG_HUMAN]	28.52	1	8	8	18	356.042	24.83	7	11	249.486	25.17	6	7	298	32.9753	9.21729
P49327	Fatty acid synthase OS=Homo sapiens GN=FASN PE=1 SV=3 - [FAS_HUMAN]	28.28	1	54	55	173	2729.77	22.62	45	92	2405.7	20.87	40	81	2511	273.254	6.44287
O75340	Programmed cell death protein 6 OS=Homo sapiens GN=PDCD6 PE=1 SV=1 - [PDCD6_HUMAN]	28.27	1	5	5	10	143.386	22.51	4	5	172.931	28.27	5	5	191	21.8548	5.40186
O95202	LETM1 and EF-hand domain-containing protein 1, mitochondrial OS=Homo sapiens GN=LETM1 PE=1 SV=1 - [LETM1_HUMAN]	28.15	1	16	17	26	449.207	20.7	13	14	510.446	17.19	9	12	739	83.302	6.69775
P83916	Chromobox protein homolog 1 OS=Homo sapiens GN=CBX1 PE=1 SV=1 - [CBX1_HUMAN]	28.11	1	4	5	8					291.506	28.11	5	8	185	21.4046	4.93213
Q13200	26S proteasome non-ATPase regulatory subunit 2 OS=Homo sapiens GN=PSMD2 PE=1 SV=3 - [PSMD2_HUMAN]	28.08	1	19	19	47	856.352	27.31	17	29	554.161	19.71	13	18	908	100.136	5.19873
P53396	ATP-citrate synthase OS=Homo sapiens GN=ACLY PE=1 SV=3 - [ACLY_HUMAN]	28.07	1	20	21	47	544.481	14.35	11	15	1336.6	26.07	19	32	1101	120.762	7.32764
P50454	Serpin H1 OS=Homo sapiens GN=SERPINH1 PE=1 SV=2 - [SERPH_HUMAN]	27.99	1	7	7	18	222.986	15.31	5	6	328.717	25.36	6	12	418	46.4112	8.68994
P21333	Filamin-A OS=Homo sapiens GN=FLNA PE=1 SV=4 - [FLNA_HUMAN]	27.96	1	57	60	212	4070.92	26.14	55	127	2760.72	20.7	43	85	2647	280.564	6.06201
P55060	Exportin-2 OS=Homo sapiens GN=CSE1L PE=1 SV=3 - [XPO2_HUMAN]	27.91	1	16	18	47	861.225	22.14	13	23	1067.39	19.57	13	24	971	110.346	5.77002
Q15365	Poly(rC)-binding protein 1 OS=Homo sapiens GN=PCBP1 PE=1 SV=2 - [PCBP1_HUMAN]	27.81	1	3	5	10	412.297	27.81	5	10					356	37.4739	7.09326
Q9NR30	Nucleolar RNA helicase 2 OS=Homo sapiens GN=DDX21 PE=1 SV=5 - [DDX21_HUMAN]	27.59	1	16	18	48	662.986	22.09	16	24	736.718	20.82	12	24	783	87.2904	9.27588
P51452	Dual specificity protein phosphatase 3 OS=Homo sapiens GN=DUSP3 PE=1 SV=1 - [DUS3_HUMAN]	27.57	1	4	4	7	213.78	27.57	4	4	143.186	20	3	3	185	20.4653	7.79639
P12236	ADP/ATP translocase 3 OS=Homo sapiens GN=SLC25A6 PE=1 SV=4 - [ADT3_HUMAN]	27.52	2	4	10	43	610.863	23.83	9	27	367.62	16.44	5	16	298	32.8452	9.74463
P50991	T-complex protein 1 subunit delta OS=Homo sapiens GN=CCT4 PE=1 SV=4 - [TCPD_HUMAN]	27.46	1	11	11	22	463.702	25.05	10	13	267.575	16.33	7	9	539	57.8878	7.82568
P09429	High mobility group protein B1 OS=Homo sapiens GN=HMGB1 PE=1 SV=3 - [HMGB1_HUMAN]	27.44	1	5	6	8	141.254	27.44	4	5	90.83	15.81	3	3	215	24.8782	5.74463
P31946	14-3-3 protein beta/alpha OS=Homo sapiens GN=YWHAB PE=1 SV=3 - [1433B_HUMAN]	27.24	2	3	6	11	187.903	22.76	5	6	167.809	24.39	5	5	246	28.0648	4.83057
O75663	TIP41-like protein OS=Homo sapiens GN=TIPRL PE=1 SV=2 - [TIPRL_HUMAN]	27.21	1	7	7	9	97.8409	25.74	5	5	96.2464	20.22	4	4	272	31.4237	5.90967
P16435	NADPH--cytochrome P450 reductase OS=Homo sapiens GN=POR PE=1 SV=2 - [NCPR_HUMAN]	27.18	1	14	14	22	236.796	18.17	8	9	500.097	24.82	12	13	677	76.6413	5.57959
P67809	Nuclease-sensitive element-binding protein 1 OS=Homo sapiens GN=YBX1 PE=1 SV=3 - [YBOX1_HUMAN]	27.16	1	4	4	8	193.817	17.9	3	4	191.08	19.75	3	4	324	35.9027	9.87646
P40429	60S ribosomal protein L13a OS=Homo sapiens GN=RPL13A PE=1 SV=2 - [RL13A_HUMAN]	27.09	1	6	6	10	148.941	27.09	5	6	100.176	14.78	3	4	203	23.5624	10.9312
Q92841	Probable ATP-dependent RNA helicase DDX17 OS=Homo sapiens GN=DDX17 PE=1 SV=2 - [DDX17_HUMAN]	27.02	1	15	17	39	714.683	18.11	13	19	751.603	22.5	14	20	729	80.222	8.26514
P07237	Protein disulfide-isomerase OS=Homo sapiens GN=P4HB PE=1 SV=3 - [PDIA1_HUMAN]	26.97	1	9	9	13	250.678	21.06	6	7	174.917	17.13	5	6	508	57.0807	4.86865
P25325	3-mercaptopyruvate sulfurtransferase OS=Homo sapiens GN=MPST PE=1 SV=3 - [THTM_HUMAN]	26.94	1	6	6	6	168.683	18.52	3	3	69.7563	12.46	3	3	297	33.1576	6.59521
P48739	Phosphatidylinositol transfer protein beta isoform OS=Homo sapiens GN=PITPNB PE=1 SV=2 - [PIPNB_HUMAN]	26.94	1	5	5	11	141.251	23.62	4	6	129.863	13.65	3	5	271	31.5199	6.87354
Q16555	Dihydropyrimidinase-related protein 2 OS=Homo sapiens GN=DPYSL2 PE=1 SV=1 - [DPYL2_HUMAN]	26.92	1	10	11	26	497.209	22.73	8	13	398.955	25	9	13	572	62.2546	6.37939
Q12905	Interleukin enhancer-binding factor 2 OS=Homo sapiens GN=ILF2 PE=1 SV=2 - [ILF2_HUMAN]	26.92	1	7	7	13	296.671	18.46	4	5	305.029	24.36	6	8	390	43.0352	5.26221
Q9NY33	Dipeptidyl peptidase 3 OS=Homo sapiens GN=DPP3 PE=1 SV=2 - [DPP3_HUMAN]	26.87	1	14	14	19	242.59	7.87	5	5	412.18	24.56	13	14	737	82.5378	5.09717
P13861	cAMP-dependent protein kinase type II-alpha regulatory subunit OS=Homo sapiens GN=PRKAR2A PE=1 SV=2 - [KAP2_HUMAN]	26.73	1	6	7	7	101.834	15.84	4	4	157.672	10.89	3	3	404	45.49	5.07178
Q9H9B4	Sideroflexin-1 OS=Homo sapiens GN=SFXN1 PE=1 SV=4 - [SFXN1_HUMAN]	26.71	1	7	7	12	267.257	26.09	6	7	176.296	16.15	4	5	322	35.5963	9.0708
Q14152	Eukaryotic translation initiation factor 3 subunit A OS=Homo sapiens GN=EIF3A PE=1 SV=1 - [EIF3A_HUMAN]	26.7	1	32	33	90	1380.91	22.79	25	48	1138.79	20.84	26	42	1382	166.468	6.78564
P54886	Delta-1-pyrroline-5-carboxylate synthase OS=Homo sapiens GN=ALDH18A1 PE=1 SV=2 - [P5CS_HUMAN]	26.67	1	19	19	43	769.531	18.99	15	23	557.597	22.26	15	20	795	87.2475	7.12256
Q01813	ATP-dependent 6-phosphofructokinase, platelet type OS=Homo sapiens GN=PFKP PE=1 SV=2 - [PFKAP_HUMAN]	26.66	1	17	20	45	654.501	24.87	18	26	718.849	16.07	11	19	784	85.5415	7.54736
P17987	T-complex protein 1 subunit alpha OS=Homo sapiens GN=TCP1 PE=1 SV=1 - [TCPA_HUMAN]	26.62	1	11	11	24	474.677	24.28	10	15	322.751	16.01	6	9	556	60.3056	6.11279
Q14974	Importin subunit beta-1 OS=Homo sapiens GN=KPNB1 PE=1 SV=2 - [IMB1_HUMAN]	26.6	1	18	18	53	883.228	19.29	12	25	910.101	19.29	14	28	876	97.108	4.77979
P41252	Isoleucine--tRNA ligase, cytoplasmic OS=Homo sapiens GN=IARS PE=1 SV=2 - [SYIC_HUMAN]	26.55	1	28	28	45	915.691	21.71	24	32	385.029	11.41	12	13	1262	144.406	6.15088
P30085	UMP-CMP kinase OS=Homo sapiens GN=CMPK1 PE=1 SV=3 - [KCY_HUMAN]	26.53	1	5	5	5	172.93	26.53	5	5					196	22.2083	5.56689
P26599	Polypyrimidine tract-binding protein 1 OS=Homo sapiens GN=PTBP1 PE=1 SV=1 - [PTBP1_HUMAN]	26.37	1	10	10	28	160.986	17.51	6	6	609.648	24.67	9	22	531	57.1856	9.17334
P61978	Heterogeneous nuclear ribonucleoprotein K OS=Homo sapiens GN=HNRNPK PE=1 SV=1 - [HNRPK_HUMAN]	26.35	1	11	11	40	667.141	22.25	8	18	720.476	25.7	10	22	463	50.9444	5.5415
P15531	Nucleoside diphosphate kinase A OS=Homo sapiens GN=NME1 PE=1 SV=1 - [NDKA_HUMAN]	26.32	1	3	3	3					111.757	26.32	3	3	152	17.1377	6.18896
Q92616	Translational activator GCN1 OS=Homo sapiens GN=GCN1L1 PE=1 SV=6 - [GCN1L_HUMAN]	26.24	1	55	55	132	2473.04	21	42	81	1476.1	17.63	36	51	2671	292.572	7.47412
P29401	Transketolase OS=Homo sapiens GN=TKT PE=1 SV=3 - [TKT_HUMAN]	26	1	12	12	30	618.807	24.72	11	22	283.314	8.19	4	8	623	67.8347	7.66455
P52943	Cysteine-rich protein 2 OS=Homo sapiens GN=CRIP2 PE=1 SV=1 - [CRIP2_HUMAN]	25.96	1	3	3	3	155.384	25.96	3	3					208	22.478	8.71924
P62424	60S ribosomal protein L7a OS=Homo sapiens GN=RPL7A PE=1 SV=2 - [RL7A_HUMAN]	25.94	1	8	8	17	292.958	25.94	7	10	172.416	25.19	6	7	266	29.977	10.6089
Q09028	Histone-binding protein RBBP4 OS=Homo sapiens GN=RBBP4 PE=1 SV=3 - [RBBP4_HUMAN]	25.88	1	4	8	15	305.79	17.18	5	8	267.014	16.71	6	7	425	47.6261	4.89404
Q9H773	dCTP pyrophosphatase 1 OS=Homo sapiens GN=DCTPP1 PE=1 SV=1 - [DCTP1_HUMAN]	25.88	1	3	3	5	175.67	25.88	3	5					170	18.6694	5.03369
Q96CN7	Isochorismatase domain-containing protein 1 OS=Homo sapiens GN=ISOC1 PE=1 SV=3 - [ISOC1_HUMAN]	25.84	1	9	9	27	531.054	22.15	7	17	237.336	20.81	5	10	298	32.2161	7.38623
O00429	Dynamin-1-like protein OS=Homo sapiens GN=DNM1L PE=1 SV=2 - [DNM1L_HUMAN]	25.82	1	16	17	34	577.88	21.74	14	16	757.76	19.43	11	18	736	81.8261	6.81494
Q00839	Heterogeneous nuclear ribonucleoprotein U OS=Homo sapiens GN=HNRNPU PE=1 SV=6 - [HNRPU_HUMAN]	25.7	1	23	24	125	1297.75	24.61	18	48	1976.35	25.7	24	77	825	90.528	5.99854
Q04917	14-3-3 protein eta OS=Homo sapiens GN=YWHAH PE=1 SV=4 - [1433F_HUMAN]	25.61	2	4	7	13	266.226	25.2	6	8	139.415	19.11	4	5	246	28.201	4.84326
P20340	Ras-related protein Rab-6A OS=Homo sapiens GN=RAB6A PE=1 SV=3 - [RAB6A_HUMAN]	25.48	1	2	5	7					177.96	25.48	5	7	208	23.5779	5.5415
P46459	Vesicle-fusing ATPase OS=Homo sapiens GN=NSF PE=1 SV=3 - [NSF_HUMAN]	25.4	1	18	18	27	383.847	20.03	14	14	360.124	18.55	13	13	744	82.5421	6.94678
P24539	ATP synthase F(0) complex subunit B1, mitochondrial OS=Homo sapiens GN=ATP5F1 PE=1 SV=2 - [AT5F1_HUMAN]	25.39	1	6	6	8	201.174	18.75	5	5	79.4467	19.14	3	3	256	28.8903	9.36377
P09525	Annexin A4 OS=Homo sapiens GN=ANXA4 PE=1 SV=4 - [ANXA4_HUMAN]	25.39	1	9	9	19	519.171	25.39	9	12	287.874	15.36	5	7	319	35.8601	6.12549
Q13011	Delta(3,5)-Delta(2,4)-dienoyl-CoA isomerase, mitochondrial OS=Homo sapiens GN=ECH1 PE=1 SV=2 - [ECH1_HUMAN]	25.3	1	6	6	16	670.46	25.3	6	11	341.811	17.68	4	5	328	35.7934	8.00146
P10768	S-formylglutathione hydrolase OS=Homo sapiens GN=ESD PE=1 SV=2 - [ESTD_HUMAN]	25.18	1	6	6	13	290.595	17.02	5	8	202.11	12.77	3	5	282	31.4425	7.02002
Q8WXX5	DnaJ homolog subfamily C member 9 OS=Homo sapiens GN=DNAJC9 PE=1 SV=1 - [DNJC9_HUMAN]	25	1	5	5	9	178.659	25	5	6	105.408	17.31	3	3	260	29.8911	5.73193
P00387	NADH-cytochrome b5 reductase 3 OS=Homo sapiens GN=CYB5R3 PE=1 SV=3 - [NB5R3_HUMAN]	24.92	1	6	6	11	215.838	19.93	5	6	137.353	20.93	4	5	301	34.2127	7.59131
Q9UBT2	SUMO-activating enzyme subunit 2 OS=Homo sapiens GN=UBA2 PE=1 SV=2 - [SAE2_HUMAN]	24.84	1	9	9	14	325.345	16.41	7	9	223.431	13.59	4	5	640	71.1792	5.2876
Q8WW12	PEST proteolytic signal-containing nuclear protein OS=Homo sapiens GN=PCNP PE=1 SV=2 - [PCNP_HUMAN]	24.72	1	3	3	3					105.627	24.72	3	3	178	18.9134	7.48877
P42765	3-ketoacyl-CoA thiolase, mitochondrial OS=Homo sapiens GN=ACAA2 PE=1 SV=2 - [THIM_HUMAN]	24.69	1	5	5	8	273.389	21.66	4	5	112.567	14.86	3	3	397	41.8976	8.08936
Q8WUM4	Programmed cell death 6-interacting protein OS=Homo sapiens GN=PDCD6IP PE=1 SV=1 - [PDC6I_HUMAN]	24.65	1	17	17	36	677.447	18.89	12	18	631.094	13.36	10	18	868	95.9631	6.52197
Q9P2J5	Leucine--tRNA ligase, cytoplasmic OS=Homo sapiens GN=LARS PE=1 SV=2 - [SYLC_HUMAN]	24.57	1	22	22	35	683.537	19.05	16	17	679.656	17.26	14	18	1176	134.379	7.29834
P49411	Elongation factor Tu, mitochondrial OS=Homo sapiens GN=TUFM PE=1 SV=2 - [EFTU_HUMAN]	24.56	1	10	10	49	958.573	22.57	9	30	769.616	15.71	6	19	452	49.5102	7.60596
P24941	Cyclin-dependent kinase 2 OS=Homo sapiens GN=CDK2 PE=1 SV=2 - [CDK2_HUMAN]	24.5	1	4	5	5	135.04	24.5	5	5					298	33.908	8.67529
Q16629	Serine/arginine-rich splicing factor 7 OS=Homo sapiens GN=SRSF7 PE=1 SV=1 - [SRSF7_HUMAN]	24.37	1	5	6	14	214.681	24.37	5	7	219.835	21.43	5	7	238	27.35	11.8247
P62269	40S ribosomal protein S18 OS=Homo sapiens GN=RPS18 PE=1 SV=3 - [RS18_HUMAN]	24.34	1	4	4	4					90.3239	24.34	4	4	152	17.7079	10.9897
Q9NR28	Diablo homolog, mitochondrial OS=Homo sapiens GN=DIABLO PE=1 SV=1 - [DBLOH_HUMAN]	24.27	1	7	7	11	287.938	24.27	6	8	104.577	12.55	3	3	239	27.1137	5.89697
Q13126	S-methyl-5'-thioadenosine phosphorylase OS=Homo sapiens GN=MTAP PE=1 SV=2 - [MTAP_HUMAN]	24.03	1	5	6	6	302.486	24.03	6	6					283	31.2158	7.18115
P38646	Stress-70 protein, mitochondrial OS=Homo sapiens GN=HSPA9 PE=1 SV=2 - [GRP75_HUMAN]	24.01	1	14	14	27	596.6	21.8	12	16	425.601	16.2	9	11	679	73.6348	6.16357
Q16576	Histone-binding protein RBBP7 OS=Homo sapiens GN=RBBP7 PE=1 SV=1 - [RBBP7_HUMAN]	24	1	3	7	13	256.097	15.29	5	7	269.808	16.47	5	6	425	47.7902	5.04639
P05388	60S acidic ribosomal protein P0 OS=Homo sapiens GN=RPLP0 PE=1 SV=1 - [RLA0_HUMAN]	23.97	1	5	5	6					186.565	23.97	5	6	317	34.2518	5.97314
Q13151	Heterogeneous nuclear ribonucleoprotein A0 OS=Homo sapiens GN=HNRNPA0 PE=1 SV=1 - [ROA0_HUMAN]	23.93	1	5	5	10					284.404	23.93	5	10	305	30.8218	9.29053
Q9UQE7	Structural maintenance of chromosomes protein 3 OS=Homo sapiens GN=SMC3 PE=1 SV=2 - [SMC3_HUMAN]	23.91	1	25	25	48	946.986	17.5	18	29	624.719	15.69	16	19	1217	141.454	7.18115
Q15181	Inorganic pyrophosphatase OS=Homo sapiens GN=PPA1 PE=1 SV=2 - [IPYR_HUMAN]	23.88	1	5	5	5	165.24	23.88	5	5					289	32.6392	5.85889
P05141	ADP/ATP translocase 2 OS=Homo sapiens GN=SLC25A5 PE=1 SV=7 - [ADT2_HUMAN]	23.83	1	3	9	47	655.004	23.83	9	29	369.703	17.11	5	18	298	32.8312	9.68604
P22061	Protein-L-isoaspartate(D-aspartate) O-methyltransferase OS=Homo sapiens GN=PCMT1 PE=1 SV=4 - [PIMT_HUMAN]	23.79	1	3	3	3	98.9398	23.79	3	3					227	24.6206	7.21045
P38159	RNA-binding motif protein, X chromosome OS=Homo sapiens GN=RBMX PE=1 SV=3 - [RBMX_HUMAN]	23.79	1	4	9	16	229.492	15.6	6	6	361.94	23.79	8	10	391	42.3063	10.0522
Q9BWM7	Sideroflexin-3 OS=Homo sapiens GN=SFXN3 PE=1 SV=2 - [SFXN3_HUMAN]	23.69	1	5	5	9	300.815	23.08	4	5	133.445	16.62	3	4	325	35.9557	9.08545
P31943	Heterogeneous nuclear ribonucleoprotein H OS=Homo sapiens GN=HNRNPH1 PE=1 SV=4 - [HNRH1_HUMAN]	23.61	1	4	8	46	652.711	18.93	7	17	1013.87	21.38	7	29	449	49.1984	6.30322
Q9UNF1	Melanoma-associated antigen D2 OS=Homo sapiens GN=MAGED2 PE=1 SV=2 - [MAGD2_HUMAN]	23.6	1	10	10	16	96.9337	9.24	4	4	454.301	17.66	8	12	606	64.9144	9.31982
P08237	ATP-dependent 6-phosphofructokinase, muscle type OS=Homo sapiens GN=PFKM PE=1 SV=2 - [PFKAM_HUMAN]	23.59	1	11	14	30	417.855	15.13	9	16	514.999	14.87	9	14	780	85.1284	7.98682
P61981	14-3-3 protein gamma OS=Homo sapiens GN=YWHAG PE=1 SV=2 - [1433G_HUMAN]	23.48	2	4	7	14	205.339	19.84	6	8	208.611	20.65	5	6	247	28.2849	4.89404
Q14203	Dynactin subunit 1 OS=Homo sapiens GN=DCTN1 PE=1 SV=3 - [DCTN1_HUMAN]	23.47	1	24	24	56	797.741	16.04	17	29	735.853	21.21	20	27	1278	141.607	5.80811
Q99627	COP9 signalosome complex subunit 8 OS=Homo sapiens GN=COPS8 PE=1 SV=1 - [CSN8_HUMAN]	23.44	1	3	3	9	162.92	23.44	3	4	196.12	23.44	3	5	209	23.211	5.37646
P0C0S5	Histone H2A.Z OS=Homo sapiens GN=H2AFZ PE=1 SV=2 - [H2AZ_HUMAN]	23.44	2	3	3	20					335.846	23.44	3	20	128	13.5446	10.5796
O75475	PC4 and SFRS1-interacting protein OS=Homo sapiens GN=PSIP1 PE=1 SV=1 - [PSIP1_HUMAN]	23.4	1	13	13	27	204.88	11.7	5	6	585.52	23.4	13	21	530	60.0667	9.12939
Q05639	Elongation factor 1-alpha 2 OS=Homo sapiens GN=EEF1A2 PE=1 SV=1 - [EF1A2_HUMAN]	23.33	1	1	8	46	748.921	21.6	7	26	663.493	17.06	7	20	463	50.4383	9.02686
Q5SSJ5	Heterochromatin protein 1-binding protein 3 OS=Homo sapiens GN=HP1BP3 PE=1 SV=1 - [HP1B3_HUMAN]	23.33	1	15	15	24	331.387	15.55	8	9	415.698	19.53	13	15	553	61.1693	9.67139
P02533	Keratin, type I cytoskeletal 14 OS=Homo sapiens GN=KRT14 PE=1 SV=4 - [K1C14_HUMAN]	23.31	2	4	11	43	868.397	23.31	11	27	381.769	5.3	3	16	472	51.5294	5.16064
Q13442	28 kDa heat- and acid-stable phosphoprotein OS=Homo sapiens GN=PDAP1 PE=1 SV=1 - [HAP28_HUMAN]	23.2	1	4	4	11	191.933	13.81	3	4	332.23	23.2	4	7	181	20.6176	8.86572
P30153	Serine/threonine-protein phosphatase 2A 65 kDa regulatory subunit A alpha isoform OS=Homo sapiens GN=PPP2R1A PE=1 SV=4 - [2AAA_HUMAN]	23.09	1	6	8	20	310.827	20.88	7	11	210.904	13.58	5	9	589	65.2669	5.10986
O43143	Putative pre-mRNA-splicing factor ATP-dependent RNA helicase DHX15 OS=Homo sapiens GN=DHX15 PE=1 SV=2 - [DHX15_HUMAN]	23.02	1	15	15	26	275.831	9.56	6	10	419.958	18.24	12	16	795	90.8752	7.45947
Q13185	Chromobox protein homolog 3 OS=Homo sapiens GN=CBX3 PE=1 SV=4 - [CBX3_HUMAN]	22.95	1	2	3	7					294.701	22.95	3	7	183	20.7984	5.32568
P08133	Annexin A6 OS=Homo sapiens GN=ANXA6 PE=1 SV=3 - [ANXA6_HUMAN]	22.88	1	11	11	13	244.262	17.53	7	9	139.04	11.74	4	4	673	75.8256	5.60498
P56537	Eukaryotic translation initiation factor 6 OS=Homo sapiens GN=EIF6 PE=1 SV=1 - [IF6_HUMAN]	22.86	1	3	3	3	126.644	22.86	3	3					245	26.5822	4.67822
P34897	Serine hydroxymethyltransferase, mitochondrial OS=Homo sapiens GN=SHMT2 PE=1 SV=3 - [GLYM_HUMAN]	22.82	1	7	7	14	289.627	18.06	5	6	334.311	22.82	7	8	504	55.9577	8.52881
Q14103	Heterogeneous nuclear ribonucleoprotein D0 OS=Homo sapiens GN=HNRNPD PE=1 SV=1 - [HNRPD_HUMAN]	22.82	1	6	8	17	270.363	17.75	4	8	308.803	13.52	6	9	355	38.4103	7.81104
Q14141	Septin-6 OS=Homo sapiens GN=SEPT6 PE=1 SV=4 - [SEPT6_HUMAN]	22.81	1	3	8	9	236.226	18.66	6	6	103.757	11.29	3	3	434	49.6853	6.66846
Q00341	Vigilin OS=Homo sapiens GN=HDLBP PE=1 SV=2 - [VIGLN_HUMAN]	22.79	1	25	25	49	949.49	15.69	18	28	613.06	17.11	16	21	1268	141.368	6.87354
P68431	Histone H3.1 OS=Homo sapiens GN=HIST1H3A PE=1 SV=2 - [H31_HUMAN]	22.79	4	2	3	11					177.953	22.79	3	11	136	15.3945	11.1216
P81605	Dermcidin OS=Homo sapiens GN=DCD PE=1 SV=2 - [DCD_HUMAN]	22.73	1	3	3	6	184.598	22.73	3	6					110	11.2768	6.53662
O75489	NADH dehydrogenase [ubiquinone] iron-sulfur protein 3, mitochondrial OS=Homo sapiens GN=NDUFS3 PE=1 SV=1 - [NDUS3_HUMAN]	22.73	1	4	4	4	186.77	22.73	4	4					264	30.2227	7.50342
P04259	Keratin, type II cytoskeletal 6B OS=Homo sapiens GN=KRT6B PE=1 SV=5 - [K2C6B_HUMAN]	22.7	1	2	12	68	1376.61	18.09	10	43	727.053	15.96	8	25	564	60.0303	8.00146
P00568	Adenylate kinase isoenzyme 1 OS=Homo sapiens GN=AK1 PE=1 SV=3 - [KAD1_HUMAN]	22.68	1	5	5	7	217.719	22.68	5	7					194	21.6213	8.63135
P08107	Heat shock 70 kDa protein 1A/1B OS=Homo sapiens GN=HSPA1A PE=1 SV=5 - [HSP71_HUMAN]	22.62	1	10	13	52	658.182	14.98	7	21	961.216	20.12	11	31	641	70.009	5.65576
P12270	Nucleoprotein TPR OS=Homo sapiens GN=TPR PE=1 SV=3 - [TPR_HUMAN]	22.56	1	45	46	102	1403.32	14.01	26	41	1800.31	17.99	38	61	2363	267.131	5.021
P02538	Keratin, type II cytoskeletal 6A OS=Homo sapiens GN=KRT6A PE=1 SV=3 - [K2C6A_HUMAN]	22.52	1	2	12	68	1278	17.91	10	41	796.039	17.73	9	27	564	60.0083	8.00146
P26639	Threonine--tRNA ligase, cytoplasmic OS=Homo sapiens GN=TARS PE=1 SV=3 - [SYTC_HUMAN]	22.41	1	16	16	34	489.615	19.5	13	19	402.963	12.86	9	15	723	83.3819	6.66846
P28331	NADH-ubiquinone oxidoreductase 75 kDa subunit, mitochondrial OS=Homo sapiens GN=NDUFS1 PE=1 SV=3 - [NDUS1_HUMAN]	22.28	1	11	11	13					603.103	22.28	11	13	727	79.4165	6.22705
P54652	Heat shock-related 70 kDa protein 2 OS=Homo sapiens GN=HSPA2 PE=1 SV=1 - [HSP72_HUMAN]	22.22	1	1	12	69	1482.15	20.81	11	41	795.191	11.27	7	28	639	69.9779	5.74463
P12004	Proliferating cell nuclear antigen OS=Homo sapiens GN=PCNA PE=1 SV=1 - [PCNA_HUMAN]	22.22	1	4	4	10	288.061	17.24	3	6	202.82	14.94	3	4	261	28.7503	4.69092
P13647	Keratin, type II cytoskeletal 5 OS=Homo sapiens GN=KRT5 PE=1 SV=3 - [K2C5_HUMAN]	22.2	1	9	14	52	1133.28	22.2	14	35	492.286	8.64	5	17	590	62.34	7.73779
P31150	Rab GDP dissociation inhibitor alpha OS=Homo sapiens GN=GDI1 PE=1 SV=2 - [GDIA_HUMAN]	22.15	1	4	7	11	174.21	17.67	5	6	132.07	14.54	4	5	447	50.5501	5.13525
Q9Y2Q3	Glutathione S-transferase kappa 1 OS=Homo sapiens GN=GSTK1 PE=1 SV=3 - [GSTK1_HUMAN]	22.12	1	4	4	5	173.077	22.12	4	5					226	25.4803	8.41162
P61289	Proteasome activator complex subunit 3 OS=Homo sapiens GN=PSME3 PE=1 SV=1 - [PSME3_HUMAN]	22.05	1	5	5	8	102.178	12.99	3	3	176.269	18.5	4	5	254	29.4876	5.94775
P55786	Puromycin-sensitive aminopeptidase OS=Homo sapiens GN=NPEPPS PE=1 SV=2 - [PSA_HUMAN]	21.98	2	14	14	22	318.286	11.64	8	11	465.923	13.93	9	11	919	103.211	5.71924
P51572	B-cell receptor-associated protein 31 OS=Homo sapiens GN=BCAP31 PE=1 SV=3 - [BAP31_HUMAN]	21.95	1	6	6	9	116.518	13.82	3	4	112.141	21.95	5	5	246	27.974	8.44092
Q15437	Protein transport protein Sec23B OS=Homo sapiens GN=SEC23B PE=1 SV=2 - [SC23B_HUMAN]	21.9	1	11	13	22	372.836	17.21	9	10	306.5	18.12	11	12	767	86.4235	6.88818
Q15019	Septin-2 OS=Homo sapiens GN=SEPT2 PE=1 SV=1 - [SEPT2_HUMAN]	21.88	1	4	4	6	105.337	16.07	3	3	119.622	14.68	3	3	361	41.4613	6.59521
Q7L2E3	Putative ATP-dependent RNA helicase DHX30 OS=Homo sapiens GN=DHX30 PE=1 SV=1 - [DHX30_HUMAN]	21.86	1	21	21	38	719.847	16.25	17	22	630.893	12.81	12	16	1194	133.855	8.77783
P27797	Calreticulin OS=Homo sapiens GN=CALR PE=1 SV=1 - [CALR_HUMAN]	21.82	1	6	6	15	99.3632	16.55	4	5	267.34	17.75	5	10	417	48.1118	4.43701
Q01130	Serine/arginine-rich splicing factor 2 OS=Homo sapiens GN=SRSF2 PE=1 SV=4 - [SRSF2_HUMAN]	21.72	1	5	5	11	190.247	21.72	4	5	241.689	21.72	4	6	221	25.4612	11.854
Q969X5	Endoplasmic reticulum-Golgi intermediate compartment protein 1 OS=Homo sapiens GN=ERGIC1 PE=1 SV=1 - [ERGI1_HUMAN]	21.72	1	5	5	5	119.518	21.72	5	5					290	32.5715	7.06396
O00232	26S proteasome non-ATPase regulatory subunit 12 OS=Homo sapiens GN=PSMD12 PE=1 SV=3 - [PSD12_HUMAN]	21.71	1	6	6	6	228.309	21.71	6	6					456	52.8706	7.6499
P18206	Vinculin OS=Homo sapiens GN=VCL PE=1 SV=4 - [VINC_HUMAN]	21.69	1	21	21	47	690.933	15.7	14	21	1031.11	17.28	16	26	1134	123.722	5.65576
P47897	Glutamine--tRNA ligase OS=Homo sapiens GN=QARS PE=1 SV=1 - [SYQ_HUMAN]	21.68	1	15	15	21	351.062	12	9	10	270.963	13.29	9	11	775	87.7429	7.15186
P48681	Nestin OS=Homo sapiens GN=NES PE=1 SV=2 - [NEST_HUMAN]	21.53	1	26	26	54	550.244	6.48	9	17	1136.66	20.42	25	37	1621	177.332	4.36084
P55084	Trifunctional enzyme subunit beta, mitochondrial OS=Homo sapiens GN=HADHB PE=1 SV=3 - [ECHB_HUMAN]	21.52	1	7	7	10	175.42	14.35	6	6	117.173	12.87	4	4	474	51.2615	9.40771
Q13838	Spliceosome RNA helicase DDX39B OS=Homo sapiens GN=DDX39B PE=1 SV=1 - [DX39B_HUMAN]	21.5	2	8	8	14	144.847	12.62	4	6	221.342	17.06	7	8	428	48.9599	5.66846
P07814	Bifunctional glutamate/proline--tRNA ligase OS=Homo sapiens GN=EPRS PE=1 SV=5 - [SYEP_HUMAN]	21.49	1	27	27	89	1121.44	17.59	21	44	1240.13	18.12	21	45	1512	170.483	7.32764
P26640	Valine--tRNA ligase OS=Homo sapiens GN=VARS PE=1 SV=4 - [SYVC_HUMAN]	21.44	1	21	21	57	1286.15	16.38	17	32	841.917	15.59	14	25	1264	140.387	7.59131
P25787	Proteasome subunit alpha type-2 OS=Homo sapiens GN=PSMA2 PE=1 SV=2 - [PSA2_HUMAN]	21.37	1	4	4	4					131.942	21.37	4	4	234	25.8823	7.43018
Q13409	Cytoplasmic dynein 1 intermediate chain 2 OS=Homo sapiens GN=DYNC1I2 PE=1 SV=3 - [DC1I2_HUMAN]	21.32	1	8	8	12	281.888	11.91	4	5	350.959	14.89	6	7	638	71.4121	5.19873
P08779	Keratin, type I cytoskeletal 16 OS=Homo sapiens GN=KRT16 PE=1 SV=4 - [K1C16_HUMAN]	21.14	2	5	11	42	749.615	18.6	10	25	418.375	7.82	4	17	473	51.2362	5.04639
P07741	Adenine phosphoribosyltransferase OS=Homo sapiens GN=APRT PE=1 SV=2 - [APT_HUMAN]	21.11	1	3	3	4					110.33	21.11	3	4	180	19.5954	6.02393
Q9UFN0	Protein NipSnap homolog 3A OS=Homo sapiens GN=NIPSNAP3A PE=1 SV=2 - [NPS3A_HUMAN]	21.05	1	5	5	6	157.063	21.05	5	6					247	28.4485	9.15869
O60506	Heterogeneous nuclear ribonucleoprotein Q OS=Homo sapiens GN=SYNCRIP PE=1 SV=2 - [HNRPQ_HUMAN]	21.03	1	6	9	20	317.516	18.94	8	10	317.134	7.54	5	10	623	69.5596	8.5874
Q02978	Mitochondrial 2-oxoglutarate/malate carrier protein OS=Homo sapiens GN=SLC25A11 PE=1 SV=3 - [M2OM_HUMAN]	21.02	1	4	4	10	581.961	21.02	4	10					314	34.0399	9.90576
P49720	Proteasome subunit beta type-3 OS=Homo sapiens GN=PSMB3 PE=1 SV=2 - [PSB3_HUMAN]	20.98	1	5	5	9	206.273	20.98	4	5	138.854	20	3	4	205	22.9335	6.55127
Q14232	Translation initiation factor eIF-2B subunit alpha OS=Homo sapiens GN=EIF2B1 PE=1 SV=1 - [EI2BA_HUMAN]	20.98	1	5	5	7	294.105	20.98	5	7					305	33.6908	7.32764
O00410	Importin-5 OS=Homo sapiens GN=IPO5 PE=1 SV=4 - [IPO5_HUMAN]	20.97	1	17	17	38	315.878	9.57	8	10	931.156	17.23	13	28	1097	123.55	4.94482
O75367	Core histone macro-H2A.1 OS=Homo sapiens GN=H2AFY PE=1 SV=4 - [H2AY_HUMAN]	20.97	1	5	6	9					311.594	20.97	6	9	372	39.5925	9.78857
P09972	Fructose-bisphosphate aldolase C OS=Homo sapiens GN=ALDOC PE=1 SV=2 - [ALDOC_HUMAN]	20.88	1	4	5	6	315	20.88	5	6					364	39.4312	6.87354
O60568	Procollagen-lysine,2-oxoglutarate 5-dioxygenase 3 OS=Homo sapiens GN=PLOD3 PE=1 SV=1 - [PLOD3_HUMAN]	20.87	1	14	15	35	454.763	16.12	10	17	576.753	15.99	11	18	738	84.7315	6.04932
P11233	Ras-related protein Ral-A OS=Homo sapiens GN=RALA PE=1 SV=1 - [RALA_HUMAN]	20.87	1	4	4	5	200.198	20.87	4	5					206	23.552	7.10791
Q92878	DNA repair protein RAD50 OS=Homo sapiens GN=RAD50 PE=1 SV=1 - [RAD50_HUMAN]	20.81	1	26	26	48	694.465	13.26	17	24	694.447	17.91	21	24	1312	153.797	6.88818
P02786	Transferrin receptor protein 1 OS=Homo sapiens GN=TFRC PE=1 SV=2 - [TFR1_HUMAN]	20.79	1	12	12	30	602.303	17.63	10	15	563.717	12.63	7	15	760	84.8179	6.60986
P46060	Ran GTPase-activating protein 1 OS=Homo sapiens GN=RANGAP1 PE=1 SV=1 - [RAGP1_HUMAN]	20.78	1	7	7	11	303.734	14.48	5	7	114.357	10.73	4	4	587	63.5023	4.67822
Q9BTW9	Tubulin-specific chaperone D OS=Homo sapiens GN=TBCD PE=1 SV=2 - [TBCD_HUMAN]	20.72	1	17	17	23	359.821	16.28	11	13	340.951	10.4	9	10	1192	132.515	6.18896
Q8NBJ7	Sulfatase-modifying factor 2 OS=Homo sapiens GN=SUMF2 PE=1 SV=2 - [SUMF2_HUMAN]	20.6	1	5	5	6	279.001	20.6	5	6					301	33.8218	8.00146
P27635	60S ribosomal protein L10 OS=Homo sapiens GN=RPL10 PE=1 SV=4 - [RL10_HUMAN]	20.56	1	8	8	13	142.66	14.02	5	6	215.85	16.82	7	7	214	24.5879	10.0815
Q92499	ATP-dependent RNA helicase DDX1 OS=Homo sapiens GN=DDX1 PE=1 SV=2 - [DDX1_HUMAN]	20.54	1	13	13	24	320.52	15.14	9	13	325.781	15.14	9	11	740	82.3798	7.2251
Q00688	Peptidyl-prolyl cis-trans isomerase FKBP3 OS=Homo sapiens GN=FKBP3 PE=1 SV=1 - [FKBP3_HUMAN]	20.54	1	3	3	3					117.889	20.54	3	3	224	25.1613	9.27588
P19623	Spermidine synthase OS=Homo sapiens GN=SRM PE=1 SV=1 - [SPEE_HUMAN]	20.53	1	5	5	11	281.044	17.22	4	7	113.062	15.89	4	4	302	33.8027	5.49072
P50402	Emerin OS=Homo sapiens GN=EMD PE=1 SV=1 - [EMD_HUMAN]	20.47	1	4	4	5					120.51	20.47	4	5	254	28.9759	5.50342
Q9Y4W6	AFG3-like protein 2 OS=Homo sapiens GN=AFG3L2 PE=1 SV=2 - [AFG32_HUMAN]	20.45	1	16	17	25	321.797	13.55	11	11	344.835	13.55	11	14	797	88.5282	8.66064
Q15459	Splicing factor 3A subunit 1 OS=Homo sapiens GN=SF3A1 PE=1 SV=1 - [SF3A1_HUMAN]	20.43	1	14	14	25	385.468	14	9	11	466.434	15.13	11	14	793	88.8305	5.22412
P51991	Heterogeneous nuclear ribonucleoprotein A3 OS=Homo sapiens GN=HNRNPA3 PE=1 SV=2 - [ROA3_HUMAN]	20.37	1	5	5	6					290.641	20.37	5	6	378	39.5706	9.01221
O95865	N(G),N(G)-dimethylarginine dimethylaminohydrolase 2 OS=Homo sapiens GN=DDAH2 PE=1 SV=1 - [DDAH2_HUMAN]	20.35	1	3	3	3					132.398	20.35	3	3	285	29.6255	6.01123
Q9UIJ7	GTP:AMP phosphotransferase AK3, mitochondrial OS=Homo sapiens GN=AK3 PE=1 SV=4 - [KAD3_HUMAN]	20.26	1	3	3	3	145.204	20.26	3	3					227	25.5495	9.15869
Q9Y5K8	V-type proton ATPase subunit D OS=Homo sapiens GN=ATP6V1D PE=1 SV=1 - [VATD_HUMAN]	20.24	1	4	4	5	142.396	20.24	4	5					247	28.2453	9.36377
P62913	60S ribosomal protein L11 OS=Homo sapiens GN=RPL11 PE=1 SV=2 - [RL11_HUMAN]	20.22	1	5	5	9	338.944	20.22	5	9					178	20.2396	9.59814
P50395	Rab GDP dissociation inhibitor beta OS=Homo sapiens GN=GDI2 PE=1 SV=2 - [GDIB_HUMAN]	20.22	1	4	7	8	275.099	20.22	7	8					445	50.6309	6.46826
P28161	Glutathione S-transferase Mu 2 OS=Homo sapiens GN=GSTM2 PE=1 SV=2 - [GSTM2_HUMAN]	20.18	1	4	4	6	137.474	16.06	3	3	108.989	15.6	3	3	218	25.728	6.3667
P22102	Trifunctional purine biosynthetic protein adenosine-3 OS=Homo sapiens GN=GART PE=1 SV=1 - [PUR2_HUMAN]	20.1	1	18	18	38	615.935	15.35	15	19	563.337	15.94	12	19	1010	107.699	6.69775
P22695	Cytochrome b-c1 complex subunit 2, mitochondrial OS=Homo sapiens GN=UQCRC2 PE=1 SV=3 - [QCR2_HUMAN]	20.09	1	6	6	8	186.786	11.92	4	4	123.98	16.11	4	4	453	48.4129	8.63135
P49755	Transmembrane emp24 domain-containing protein 10 OS=Homo sapiens GN=TMED10 PE=1 SV=2 - [TMEDA_HUMAN]	20.09	1	7	7	10	181.655	18.72	5	6	157.263	18.26	4	4	219	24.96	7.44482
P78527	DNA-dependent protein kinase catalytic subunit OS=Homo sapiens GN=PRKDC PE=1 SV=3 - [PRKDC_HUMAN]	20.06	1	76	76	241	3500.9	14.78	53	118	3543.31	15.84	59	123	4128	468.788	7.12256
P09104	Gamma-enolase OS=Homo sapiens GN=ENO2 PE=1 SV=3 - [ENOG_HUMAN]	20.05	1	2	4	6	231.142	20.05	4	6					434	47.239	5.03369
Q15436	Protein transport protein Sec23A OS=Homo sapiens GN=SEC23A PE=1 SV=2 - [SC23A_HUMAN]	20	1	10	12	25	372.484	15.56	9	10	502.941	14.64	9	15	765	86.1053	7.07861
Q15084	Protein disulfide-isomerase A6 OS=Homo sapiens GN=PDIA6 PE=1 SV=1 - [PDIA6_HUMAN]	20	1	7	7	52	1033.99	16.82	6	29	993.934	12.73	4	23	440	48.0913	5.08447
P61086	Ubiquitin-conjugating enzyme E2 K OS=Homo sapiens GN=UBE2K PE=1 SV=3 - [UBE2K_HUMAN]	20	1	4	4	4	166.163	20	4	4					200	22.3926	5.43994
Q96E39	RNA binding motif protein, X-linked-like-1 OS=Homo sapiens GN=RBMXL1 PE=1 SV=1 - [RMXL1_HUMAN]	20	1	1	6	8					333.141	20	6	8	390	42.1162	9.89111
O14980	Exportin-1 OS=Homo sapiens GN=XPO1 PE=1 SV=1 - [XPO1_HUMAN]	19.98	1	14	14	22	498.257	11.58	9	12	342.416	12.79	8	10	1071	123.306	6.06201
O75369	Filamin-B OS=Homo sapiens GN=FLNB PE=1 SV=2 - [FLNB_HUMAN]	19.91	1	39	43	93	1543.73	17.37	36	59	892.992	10.57	23	34	2602	277.99	5.73193
P62495	Eukaryotic peptide chain release factor subunit 1 OS=Homo sapiens GN=ETF1 PE=1 SV=3 - [ERF1_HUMAN]	19.91	1	5	5	5	244.502	19.91	5	5					437	49.0002	5.70654
P33316	Deoxyuridine 5'-triphosphate nucleotidohydrolase, mitochondrial OS=Homo sapiens GN=DUT PE=1 SV=4 - [DUT_HUMAN]	19.84	1	4	4	8	109.77	19.44	3	3	170.075	19.84	4	5	252	26.5466	9.36377
P15880	40S ribosomal protein S2 OS=Homo sapiens GN=RPS2 PE=1 SV=2 - [RS2_HUMAN]	19.8	1	5	5	12	169.717	11.26	3	5	158.782	19.8	5	7	293	31.3046	10.2427
Q9BXP5	Serrate RNA effector molecule homolog OS=Homo sapiens GN=SRRT PE=1 SV=1 - [SRRT_HUMAN]	19.75	1	16	16	27	217.697	10.39	6	6	672.458	16.67	14	21	876	100.604	5.96045
Q15020	Squamous cell carcinoma antigen recognized by T-cells 3 OS=Homo sapiens GN=SART3 PE=1 SV=1 - [SART3_HUMAN]	19.73	1	12	12	31	692.436	16.41	10	19	459.772	10.18	6	12	963	109.865	5.56689
O15067	Phosphoribosylformylglycinamidine synthase OS=Homo sapiens GN=PFAS PE=1 SV=4 - [PUR4_HUMAN]	19.73	1	18	18	35	785.673	14.95	16	24	370.506	13	9	11	1338	144.643	5.75732
P14866	Heterogeneous nuclear ribonucleoprotein L OS=Homo sapiens GN=HNRNPL PE=1 SV=2 - [HNRPL_HUMAN]	19.69	1	4	4	6	92.3863	16.98	3	3	89.4323	11.71	3	3	589	64.0924	8.22119
Q93096	Protein tyrosine phosphatase type IVA 1 OS=Homo sapiens GN=PTP4A1 PE=1 SV=2 - [TP4A1_HUMAN]	19.65	1	3	3	3					95.1606	19.65	3	3	173	19.8022	8.96826
P29144	Tripeptidyl-peptidase 2 OS=Homo sapiens GN=TPP2 PE=1 SV=4 - [TPP2_HUMAN]	19.54	1	17	17	38	730.399	18.57	16	27	296.875	9.85	8	11	1249	138.263	6.31592
Q07021	Complement component 1 Q subcomponent-binding protein, mitochondrial OS=Homo sapiens GN=C1QBP PE=1 SV=1 - [C1QBP_HUMAN]	19.5	1	3	3	3					153.778	19.5	3	3	282	31.3426	4.84326
Q9HC38	Glyoxalase domain-containing protein 4 OS=Homo sapiens GN=GLOD4 PE=1 SV=1 - [GLOD4_HUMAN]	19.49	1	5	5	20	321.671	14.06	4	11	298.694	19.49	5	9	313	34.7713	5.60498
Q15005	Signal peptidase complex subunit 2 OS=Homo sapiens GN=SPCS2 PE=1 SV=3 - [SPCS2_HUMAN]	19.47	1	3	3	3	78.1472	19.47	3	3					226	24.9867	8.47021
P48643	T-complex protein 1 subunit epsilon OS=Homo sapiens GN=CCT5 PE=1 SV=1 - [TCPE_HUMAN]	19.41	1	7	7	9	207.853	19.41	7	9					541	59.6328	5.65576
P40227	T-complex protein 1 subunit zeta OS=Homo sapiens GN=CCT6A PE=1 SV=3 - [TCPZ_HUMAN]	19.4	1	9	9	13	340.235	12.05	5	7	206.447	11.49	5	6	531	57.9876	6.68311
Q07955	Serine/arginine-rich splicing factor 1 OS=Homo sapiens GN=SRSF1 PE=1 SV=2 - [SRSF1_HUMAN]	19.35	1	6	6	11	103.552	13.31	4	5	158.253	18.55	5	6	248	27.7278	10.3599
Q96Q11	CCA tRNA nucleotidyltransferase 1, mitochondrial OS=Homo sapiens GN=TRNT1 PE=1 SV=2 - [TRNT1_HUMAN]	19.35	1	4	4	4	100.46	19.35	4	4					434	50.0961	8.104
P19367	Hexokinase-1 OS=Homo sapiens GN=HK1 PE=1 SV=3 - [HXK1_HUMAN]	19.3	1	18	18	45	780.912	16.79	14	23	989.618	11.23	9	22	917	102.42	6.80029
Q16774	Guanylate kinase OS=Homo sapiens GN=GUK1 PE=1 SV=2 - [KGUA_HUMAN]	19.29	1	3	3	5					145.195	19.29	3	5	197	21.7122	6.55127
Q8WUY1	Protein THEM6 OS=Homo sapiens GN=THEM6 PE=1 SV=2 - [THEM6_HUMAN]	19.23	1	3	3	3	117.51	19.23	3	3					208	23.8499	9.5542
P13804	Electron transfer flavoprotein subunit alpha, mitochondrial OS=Homo sapiens GN=ETFA PE=1 SV=1 - [ETFA_HUMAN]	19.22	1	5	5	6	191.571	19.22	5	6					333	35.0576	8.38232
Q96FW1	Ubiquitin thioesterase OTUB1 OS=Homo sapiens GN=OTUB1 PE=1 SV=2 - [OTUB1_HUMAN]	19.19	1	4	5	8	128.7	14.76	3	3	215.839	12.55	4	5	271	31.2644	4.94482
Q99832	T-complex protein 1 subunit eta OS=Homo sapiens GN=CCT7 PE=1 SV=2 - [TCPH_HUMAN]	19.15	1	7	7	16	324.834	13.08	5	9	286.642	14.73	5	7	543	59.3289	7.6499
Q99460	26S proteasome non-ATPase regulatory subunit 1 OS=Homo sapiens GN=PSMD1 PE=1 SV=2 - [PSMD1_HUMAN]	19.1	1	14	14	23	339.003	14.27	10	12	432.45	13.12	8	11	953	105.769	5.38916
P30101	Protein disulfide-isomerase A3 OS=Homo sapiens GN=PDIA3 PE=1 SV=4 - [PDIA3_HUMAN]	19.01	1	8	8	12	188.964	8.51	4	7	164.96	12.67	5	5	505	56.7468	6.354
P49588	Alanine--tRNA ligase, cytoplasmic OS=Homo sapiens GN=AARS PE=1 SV=2 - [SYAC_HUMAN]	19.01	1	15	15	26	437.621	13.02	10	13	398.329	13.02	11	13	968	106.743	5.52881
Q13435	Splicing factor 3B subunit 2 OS=Homo sapiens GN=SF3B2 PE=1 SV=2 - [SF3B2_HUMAN]	18.99	1	14	14	24	535.809	18.99	14	18	199.971	6.48	5	6	895	100.165	5.66846
Q9Y3D9	28S ribosomal protein S23, mitochondrial OS=Homo sapiens GN=MRPS23 PE=1 SV=2 - [RT23_HUMAN]	18.95	1	3	3	3	77.8833	18.95	3	3					190	21.7573	8.89502
Q99733	Nucleosome assembly protein 1-like 4 OS=Homo sapiens GN=NAP1L4 PE=1 SV=1 - [NP1L4_HUMAN]	18.93	1	4	5	11	186.243	16	4	6	179.842	11.73	3	5	375	42.7969	4.69092
Q05682	Caldesmon OS=Homo sapiens GN=CALD1 PE=1 SV=3 - [CALD1_HUMAN]	18.92	1	13	13	18	309.196	9.33	8	9	353.463	15.01	9	9	793	93.1754	5.65576
Q9NVA2	Septin-11 OS=Homo sapiens GN=SEPT11 PE=1 SV=3 - [SEP11_HUMAN]	18.88	1	2	7	12	171.063	14.69	5	7	118.168	9.32	3	5	429	49.3672	6.81494
Q06323	Proteasome activator complex subunit 1 OS=Homo sapiens GN=PSME1 PE=1 SV=1 - [PSME1_HUMAN]	18.88	1	4	4	5	157.475	18.88	4	5					249	28.705	6.02393
Q13724	Mannosyl-oligosaccharide glucosidase OS=Homo sapiens GN=MOGS PE=1 SV=5 - [MOGS_HUMAN]	18.88	1	11	11	22	338.077	11.47	7	12	275.72	16.25	9	10	837	91.8606	8.89502
Q9HB71	Calcyclin-binding protein OS=Homo sapiens GN=CACYBP PE=1 SV=2 - [CYBP_HUMAN]	18.86	1	3	3	3	83.1156	18.86	3	3					228	26.1936	8.25049
Q6UXN9	WD repeat-containing protein 82 OS=Homo sapiens GN=WDR82 PE=1 SV=1 - [WDR82_HUMAN]	18.85	1	5	5	10	277.124	16.29	4	6	138.854	15.34	3	4	313	35.0565	7.69385
Q15029	116 kDa U5 small nuclear ribonucleoprotein component OS=Homo sapiens GN=EFTUD2 PE=1 SV=1 - [U5S1_HUMAN]	18.83	1	12	13	28	159.811	4.42	4	6	740.154	18.83	13	22	972	109.366	4.99561
O15173	Membrane-associated progesterone receptor component 2 OS=Homo sapiens GN=PGRMC2 PE=1 SV=1 - [PGRC2_HUMAN]	18.83	1	3	3	6	213.723	18.83	3	6					223	23.8037	4.88135
P09012	U1 small nuclear ribonucleoprotein A OS=Homo sapiens GN=SNRPA PE=1 SV=3 - [SNRPA_HUMAN]	18.79	1	3	3	3	90.2538	18.79	3	3					282	31.2592	9.83252
O95347	Structural maintenance of chromosomes protein 2 OS=Homo sapiens GN=SMC2 PE=1 SV=2 - [SMC2_HUMAN]	18.71	1	22	22	28	570.333	14.95	16	19	308.691	7.35	7	9	1197	135.572	8.42627
Q8NFH5	Nucleoporin NUP53 OS=Homo sapiens GN=NUP35 PE=1 SV=1 - [NUP53_HUMAN]	18.71	1	3	3	3					133.2	18.71	3	3	326	34.7515	9.08545
P53618	Coatomer subunit beta OS=Homo sapiens GN=COPB1 PE=1 SV=3 - [COPB_HUMAN]	18.68	1	12	12	17	266.462	10.39	7	7	334.481	11.33	7	10	953	107.074	6.04932
Q9BQG0	Myb-binding protein 1A OS=Homo sapiens GN=MYBBP1A PE=1 SV=2 - [MBB1A_HUMAN]	18.67	1	22	22	40	546.3	12.73	15	18	646.848	15.74	17	22	1328	148.762	9.27588
Q8NC51	Plasminogen activator inhibitor 1 RNA-binding protein OS=Homo sapiens GN=SERBP1 PE=1 SV=2 - [PAIRB_HUMAN]	18.63	1	5	5	6	207.023	18.63	5	6					408	44.9385	8.646
P11940	Polyadenylate-binding protein 1 OS=Homo sapiens GN=PABPC1 PE=1 SV=2 - [PABP1_HUMAN]	18.55	2	5	9	18	257.18	11.79	6	8	343.488	16.82	8	10	636	70.6259	9.49561
P46821	Microtubule-associated protein 1B OS=Homo sapiens GN=MAP1B PE=1 SV=2 - [MAP1B_HUMAN]	18.52	1	31	32	86	1361.42	14.99	25	46	1338.84	12.56	22	40	2468	270.468	4.80518
Q16836	Hydroxyacyl-coenzyme A dehydrogenase, mitochondrial OS=Homo sapiens GN=HADH PE=1 SV=3 - [HCDH_HUMAN]	18.47	1	5	5	8	78.4309	8.92	3	3	125.964	15.61	4	5	314	34.2719	8.85107
O43175	D-3-phosphoglycerate dehydrogenase OS=Homo sapiens GN=PHGDH PE=1 SV=4 - [SERA_HUMAN]	18.39	1	8	8	15	336.984	11.82	5	8	305.805	14.07	6	7	533	56.6144	6.7124
P51149	Ras-related protein Rab-7a OS=Homo sapiens GN=RAB7A PE=1 SV=1 - [RAB7A_HUMAN]	18.36	1	3	3	5	162.131	18.36	3	5					207	23.4748	6.69775
O43396	Thioredoxin-like protein 1 OS=Homo sapiens GN=TXNL1 PE=1 SV=3 - [TXNL1_HUMAN]	18.34	1	5	5	9	131.289	18.34	4	4	180.737	10.38	4	5	289	32.2307	4.95752
Q02809	Procollagen-lysine,2-oxoglutarate 5-dioxygenase 1 OS=Homo sapiens GN=PLOD1 PE=1 SV=2 - [PLOD1_HUMAN]	18.29	1	10	10	23	475.471	14.99	8	13	398.84	11.97	7	10	727	83.4974	6.94678
Q14204	Cytoplasmic dynein 1 heavy chain 1 OS=Homo sapiens GN=DYNC1H1 PE=1 SV=5 - [DYHC1_HUMAN]	18.27	1	72	72	140	1728.84	11.75	46	68	2002.45	12.79	51	72	4646	532.072	6.40479
Q8N1F7	Nuclear pore complex protein Nup93 OS=Homo sapiens GN=NUP93 PE=1 SV=2 - [NUP93_HUMAN]	18.19	1	13	13	26	242.055	6.59	5	9	601.29	18.19	12	17	819	93.4296	5.71924
Q9Y3A2	Probable U3 small nucleolar RNA-associated protein 11 OS=Homo sapiens GN=UTP11L PE=1 SV=2 - [UTP11_HUMAN]	18.18	1	3	3	4					138.366	18.18	3	4	253	30.4277	10.1548
P11216	Glycogen phosphorylase, brain form OS=Homo sapiens GN=PYGB PE=1 SV=5 - [PYGB_HUMAN]	18.15	2	12	14	25	488.055	12.22	10	15	369.765	11.63	7	10	843	96.6345	6.85889
Q13148	TAR DNA-binding protein 43 OS=Homo sapiens GN=TARDBP PE=1 SV=1 - [TADBP_HUMAN]	18.12	1	6	6	8	89.0185	7.73	3	3	276.987	13.04	4	5	414	44.7113	6.18896
P26641	Elongation factor 1-gamma OS=Homo sapiens GN=EEF1G PE=1 SV=3 - [EF1G_HUMAN]	18.08	1	6	6	14	229.32	13.04	5	8	183.441	14.19	4	6	437	50.0871	6.66846
Q9NX63	MICOS complex subunit MIC19 OS=Homo sapiens GN=CHCHD3 PE=1 SV=1 - [MIC19_HUMAN]	18.06	1	5	5	8	124.639	18.06	3	4	147.49	12.78	3	4	227	26.1362	8.27979
Q99426	Tubulin-folding cofactor B OS=Homo sapiens GN=TBCB PE=1 SV=2 - [TBCB_HUMAN]	18.03	1	4	4	7	101.43	11.48	3	3	136.969	16.8	3	4	244	27.3085	5.14795
Q9BSJ8	Extended synaptotagmin-1 OS=Homo sapiens GN=ESYT1 PE=1 SV=1 - [ESYT1_HUMAN]	18.03	1	13	13	26	555.911	11.87	8	13	440.866	13.41	10	13	1104	122.78	5.8335
Q9Y277	Voltage-dependent anion-selective channel protein 3 OS=Homo sapiens GN=VDAC3 PE=1 SV=1 - [VDAC3_HUMAN]	18.02	1	3	4	6	149.553	13.43	3	3	77.9672	18.02	3	3	283	30.6393	8.66064
P13798	Acylamino-acid-releasing enzyme OS=Homo sapiens GN=APEH PE=1 SV=4 - [ACPH_HUMAN]	17.9	1	13	13	22	425.346	14.75	10	12	413.673	13.39	7	10	732	81.1726	5.47803
Q9Y676	28S ribosomal protein S18b, mitochondrial OS=Homo sapiens GN=MRPS18B PE=1 SV=1 - [RT18B_HUMAN]	17.83	1	3	3	4	122.781	17.83	3	4					258	29.377	9.37842
Q9NYU2	UDP-glucose:glycoprotein glucosyltransferase 1 OS=Homo sapiens GN=UGGT1 PE=1 SV=3 - [UGGG1_HUMAN]	17.81	1	21	22	36	635.338	11.9	15	20	473.116	13.18	15	16	1555	177.078	5.63037
P62191	26S protease regulatory subunit 4 OS=Homo sapiens GN=PSMC1 PE=1 SV=1 - [PRS4_HUMAN]	17.73	1	6	7	8	146.253	15	5	5	101.058	10.23	3	3	440	49.1537	6.21436
P55884	Eukaryotic translation initiation factor 3 subunit B OS=Homo sapiens GN=EIF3B PE=1 SV=3 - [EIF3B_HUMAN]	17.69	1	12	12	31	635.168	14.62	9	18	536.243	12.65	8	13	814	92.4238	4.99561
Q9Y5B9	FACT complex subunit SPT16 OS=Homo sapiens GN=SUPT16H PE=1 SV=1 - [SP16H_HUMAN]	17.67	1	18	18	39	444.217	10.03	10	17	620.04	16.24	16	22	1047	119.838	5.65576
Q96IU4	Alpha/beta hydrolase domain-containing protein 14B OS=Homo sapiens GN=ABHD14B PE=1 SV=1 - [ABHEB_HUMAN]	17.62	1	3	3	3	76.4511	17.62	3	3					210	22.3316	6.40479
P55795	Heterogeneous nuclear ribonucleoprotein H2 OS=Homo sapiens GN=HNRNPH2 PE=1 SV=1 - [HNRH2_HUMAN]	17.59	1	2	5	33	471.415	9.58	3	10	813.363	15.37	4	23	449	49.2323	6.30322
P52597	Heterogeneous nuclear ribonucleoprotein F OS=Homo sapiens GN=HNRNPF PE=1 SV=3 - [HNRPF_HUMAN]	17.59	1	3	5	18	319.946	17.59	5	11	279.487	11.33	3	7	415	45.6429	5.57959
P42166	Lamina-associated polypeptide 2, isoform alpha OS=Homo sapiens GN=TMPO PE=1 SV=2 - [LAP2A_HUMAN]	17.58	2	8	8	15	190.82	7.35	3	4	449.779	15.85	7	11	694	75.4456	7.66455
O43633	Charged multivesicular body protein 2a OS=Homo sapiens GN=CHMP2A PE=1 SV=1 - [CHM2A_HUMAN]	17.57	1	4	4	6	123.391	17.57	3	3	70.1922	8.11	3	3	222	25.0879	5.97314
P00367	Glutamate dehydrogenase 1, mitochondrial OS=Homo sapiens GN=GLUD1 PE=1 SV=2 - [DHE3_HUMAN]	17.56	2	7	7	18	401.094	17.56	7	12	220.307	12.54	5	6	558	61.3592	7.79639
Q9Y6D9	Mitotic spindle assembly checkpoint protein MAD1 OS=Homo sapiens GN=MAD1L1 PE=1 SV=2 - [MD1L1_HUMAN]	17.55	1	10	10	14	270.636	12.67	8	9	116.721	7.52	4	5	718	83.0156	5.92236
Q9BY32	Inosine triphosphate pyrophosphatase OS=Homo sapiens GN=ITPA PE=1 SV=2 - [ITPA_HUMAN]	17.53	1	3	3	5	142.321	17.53	3	5					194	21.4319	5.65576
P46940	Ras GTPase-activating-like protein IQGAP1 OS=Homo sapiens GN=IQGAP1 PE=1 SV=1 - [IQGA1_HUMAN]	17.5	1	22	22	44	954.172	14.73	19	31	375.887	9.23	12	13	1657	189.134	6.48096
P52907	F-actin-capping protein subunit alpha-1 OS=Homo sapiens GN=CAPZA1 PE=1 SV=3 - [CAZA1_HUMAN]	17.48	1	3	3	3	80.7923	17.48	3	3					286	32.9023	5.69385
Q9UJS0	Calcium-binding mitochondrial carrier protein Aralar2 OS=Homo sapiens GN=SLC25A13 PE=1 SV=2 - [CMC2_HUMAN]	17.48	1	6	8	14	189.949	9.04	5	6	221.476	13.19	5	8	675	74.1286	8.6167
Q9NP72	Ras-related protein Rab-18 OS=Homo sapiens GN=RAB18 PE=1 SV=1 - [RAB18_HUMAN]	17.48	1	3	3	3	97.0074	17.48	3	3					206	22.9626	5.23682
O15145	Actin-related protein 2/3 complex subunit 3 OS=Homo sapiens GN=ARPC3 PE=1 SV=3 - [ARPC3_HUMAN]	17.42	1	3	3	3	83.7345	17.42	3	3					178	20.5334	8.5874
P22234	Multifunctional protein ADE2 OS=Homo sapiens GN=PAICS PE=1 SV=3 - [PUR6_HUMAN]	17.41	1	8	8	15	260.399	13.88	6	8	334.742	14.82	6	7	425	47.0491	7.2251
Q00403	Transcription initiation factor IIB OS=Homo sapiens GN=GTF2B PE=1 SV=1 - [TF2B_HUMAN]	17.41	1	5	5	7	141.624	13.92	4	4	94.2429	10.76	3	3	316	34.8106	8.35303
O43747	AP-1 complex subunit gamma-1 OS=Homo sapiens GN=AP1G1 PE=1 SV=5 - [AP1G1_HUMAN]	17.4	1	10	10	12	262.939	14.96	8	9	103.431	4.62	3	3	822	91.2931	6.80029
P61006	Ras-related protein Rab-8A OS=Homo sapiens GN=RAB8A PE=1 SV=1 - [RAB8A_HUMAN]	17.39	1	1	3	12	266.925	17.39	3	7	146.599	17.39	3	5	207	23.6532	9.0708
Q92930	Ras-related protein Rab-8B OS=Homo sapiens GN=RAB8B PE=1 SV=2 - [RAB8B_HUMAN]	17.39	1	1	3	5	192.38	17.39	3	5					207	23.5691	9.0708
P45880	Voltage-dependent anion-selective channel protein 2 OS=Homo sapiens GN=VDAC2 PE=1 SV=2 - [VDAC2_HUMAN]	17.35	1	4	4	14	221.993	14.63	3	6	290.208	17.35	4	8	294	31.5465	7.56201
P51665	26S proteasome non-ATPase regulatory subunit 7 OS=Homo sapiens GN=PSMD7 PE=1 SV=2 - [PSMD7_HUMAN]	17.28	1	3	3	5	305.558	17.28	3	5					324	37.0025	6.771
P59998	Actin-related protein 2/3 complex subunit 4 OS=Homo sapiens GN=ARPC4 PE=1 SV=3 - [ARPC4_HUMAN]	17.26	1	3	3	3					104.657	17.26	3	3	168	19.6543	8.42627
Q96AG4	Leucine-rich repeat-containing protein 59 OS=Homo sapiens GN=LRRC59 PE=1 SV=1 - [LRC59_HUMAN]	17.26	1	3	3	5					157.798	17.26	3	5	307	34.9089	9.56885
Q9BPW8	Protein NipSnap homolog 1 OS=Homo sapiens GN=NIPSNAP1 PE=1 SV=1 - [NIPS1_HUMAN]	17.25	1	3	3	3					102.088	17.25	3	3	284	33.2888	9.30518
Q7Z7H5	Transmembrane emp24 domain-containing protein 4 OS=Homo sapiens GN=TMED4 PE=1 SV=1 - [TMED4_HUMAN]	17.18	1	3	3	5					116.508	17.18	3	5	227	25.9263	8.27979
O14979	Heterogeneous nuclear ribonucleoprotein D-like OS=Homo sapiens GN=HNRNPDL PE=1 SV=3 - [HNRDL_HUMAN]	17.14	1	3	5	7					167.821	17.14	5	7	420	46.4091	9.56885
Q04695	Keratin, type I cytoskeletal 17 OS=Homo sapiens GN=KRT17 PE=1 SV=2 - [K1C17_HUMAN]	17.13	2	1	7	15	408.716	17.13	7	15					432	48.076	5.021
P04843	Dolichyl-diphosphooligosaccharide--protein glycosyltransferase subunit 1 OS=Homo sapiens GN=RPN1 PE=1 SV=1 - [RPN1_HUMAN]	17.13	1	8	8	8	128.55	12.69	5	5	100.214	4.45	3	3	607	68.5268	6.37939
O95475	Homeobox protein SIX6 OS=Homo sapiens GN=SIX6 PE=1 SV=2 - [SIX6_HUMAN]	17.07	2	3	3	3	76.0345	17.07	3	3					246	27.6703	9.42236
O43242	26S proteasome non-ATPase regulatory subunit 3 OS=Homo sapiens GN=PSMD3 PE=1 SV=2 - [PSMD3_HUMAN]	17.04	1	8	8	9	325.406	17.04	8	9					534	60.9395	8.44092
Q96GC5	39S ribosomal protein L48, mitochondrial OS=Homo sapiens GN=MRPL48 PE=1 SV=2 - [RM48_HUMAN]	16.98	1	3	3	5	277.395	16.98	3	5					212	23.9198	8.98291
Q8TAQ2	SWI/SNF complex subunit SMARCC2 OS=Homo sapiens GN=SMARCC2 PE=1 SV=1 - [SMRC2_HUMAN]	16.97	1	12	15	31	607.878	10.71	11	18	419.623	11.94	9	13	1214	132.797	5.69385
P12268	Inosine-5'-monophosphate dehydrogenase 2 OS=Homo sapiens GN=IMPDH2 PE=1 SV=2 - [IMDH2_HUMAN]	16.93	1	7	7	8	227.148	12.84	4	5	125.755	10.89	3	3	514	55.7696	6.90283
P04818	Thymidylate synthase OS=Homo sapiens GN=TYMS PE=1 SV=3 - [TYSY_HUMAN]	16.93	1	4	4	7	119.547	12.46	3	3	120.19	16.93	4	4	313	35.6932	7.00537
Q15286	Ras-related protein Rab-35 OS=Homo sapiens GN=RAB35 PE=1 SV=1 - [RAB35_HUMAN]	16.92	1	1	3	5	137.28	16.92	3	5					201	23.0108	8.29443
P24752	Acetyl-CoA acetyltransferase, mitochondrial OS=Homo sapiens GN=ACAT1 PE=1 SV=1 - [THIL_HUMAN]	16.86	1	7	7	8	139.751	9.6	3	3	224.135	14.52	5	5	427	45.1706	8.85107
O60264	SWI/SNF-related matrix-associated actin-dependent regulator of chromatin subfamily A member 5 OS=Homo sapiens GN=SMARCA5 PE=1 SV=1 - [SMCA5_HUMAN]	16.83	1	11	19	25	100.203	2.85	3	3	693.173	15.97	18	22	1052	121.828	8.08936
O00159	Unconventional myosin-Ic OS=Homo sapiens GN=MYO1C PE=1 SV=4 - [MYO1C_HUMAN]	16.75	1	14	14	15					494.318	16.75	14	15	1063	121.606	9.40771
P54819	Adenylate kinase 2, mitochondrial OS=Homo sapiens GN=AK2 PE=1 SV=2 - [KAD2_HUMAN]	16.74	1	3	3	5	109.68	16.74	3	5					239	26.4608	7.81104
Q9UL46	Proteasome activator complex subunit 2 OS=Homo sapiens GN=PSME2 PE=1 SV=4 - [PSME2_HUMAN]	16.74	1	3	3	3	121.88	16.74	3	3					239	27.3843	5.73193
Q5BKZ1	DBIRD complex subunit ZNF326 OS=Homo sapiens GN=ZNF326 PE=1 SV=2 - [ZN326_HUMAN]	16.67	1	7	7	7					227.229	16.67	7	7	582	65.6131	5.14795
P52888	Thimet oligopeptidase OS=Homo sapiens GN=THOP1 PE=1 SV=2 - [THOP1_HUMAN]	16.55	1	11	11	15	258.24	15.09	10	10	145.122	6.24	4	5	689	78.7895	6.04932
Q02880	DNA topoisomerase 2-beta OS=Homo sapiens GN=TOP2B PE=1 SV=3 - [TOP2B_HUMAN]	16.54	1	15	20	33	301.405	7.87	10	11	617.048	14.08	16	22	1626	183.152	8.00146
Q9UBQ5	Eukaryotic translation initiation factor 3 subunit K OS=Homo sapiens GN=EIF3K PE=1 SV=1 - [EIF3K_HUMAN]	16.51	1	4	4	5	159.718	16.51	4	5					218	25.0434	4.93213
P61026	Ras-related protein Rab-10 OS=Homo sapiens GN=RAB10 PE=1 SV=1 - [RAB10_HUMAN]	16.5	1	1	3	5	160.972	16.5	3	5					200	22.5266	8.38232
P60842	Eukaryotic initiation factor 4A-I OS=Homo sapiens GN=EIF4A1 PE=1 SV=1 - [IF4A1_HUMAN]	16.5	1	3	5	18	459.169	16.5	5	12	266.697	13.55	4	6	406	46.1246	5.47803
P39687	Acidic leucine-rich nuclear phosphoprotein 32 family member A OS=Homo sapiens GN=ANP32A PE=1 SV=1 - [AN32A_HUMAN]	16.47	1	3	6	13	183.514	15.66	5	7	206.198	11.24	4	6	249	28.5683	4.09424
P31937	3-hydroxyisobutyrate dehydrogenase, mitochondrial OS=Homo sapiens GN=HIBADH PE=1 SV=2 - [3HIDH_HUMAN]	16.37	1	4	4	7	95.8137	15.18	3	3	138.15	16.37	3	4	336	35.3058	8.1333
Q13162	Peroxiredoxin-4 OS=Homo sapiens GN=PRDX4 PE=1 SV=1 - [PRDX4_HUMAN]	16.24	1	2	5	16	231.43	16.24	5	9	203.497	16.24	4	7	271	30.5208	6.29053
P49959	Double-strand break repair protein MRE11A OS=Homo sapiens GN=MRE11A PE=1 SV=3 - [MRE11_HUMAN]	16.24	1	9	9	17	333.174	10.03	7	9	311.155	13.14	7	8	708	80.5433	5.89697
Q92598	Heat shock protein 105 kDa OS=Homo sapiens GN=HSPH1 PE=1 SV=1 - [HS105_HUMAN]	16.2	1	11	13	20	288.021	9.91	7	10	285.384	11.77	9	10	858	96.8037	5.38916
P23526	Adenosylhomocysteinase OS=Homo sapiens GN=AHCY PE=1 SV=4 - [SAHH_HUMAN]	16.2	1	6	6	9	133.455	9.49	3	4	200.267	9.49	4	5	432	47.6852	6.34131
P13591	Neural cell adhesion molecule 1 OS=Homo sapiens GN=NCAM1 PE=1 SV=3 - [NCAM1_HUMAN]	16.2	1	10	10	25	517.63	14.8	9	16	331.977	8.16	6	9	858	94.5152	4.86865
P48735	Isocitrate dehydrogenase [NADP], mitochondrial OS=Homo sapiens GN=IDH2 PE=1 SV=2 - [IDHP_HUMAN]	16.15	1	5	6	11	224.853	8.85	3	6	155.58	13.72	5	5	452	50.8769	8.68994
Q9BW83	Intraflagellar transport protein 27 homolog OS=Homo sapiens GN=IFT27 PE=1 SV=1 - [IFT27_HUMAN]	16.13	1	3	3	3					84.5927	16.13	3	3	186	20.4673	5.41455
O75874	Isocitrate dehydrogenase [NADP] cytoplasmic OS=Homo sapiens GN=IDH1 PE=1 SV=2 - [IDHC_HUMAN]	15.94	1	4	5	5					189.704	15.94	5	5	414	46.6295	7.00537
Q15233	Non-POU domain-containing octamer-binding protein OS=Homo sapiens GN=NONO PE=1 SV=4 - [NONO_HUMAN]	15.92	1	6	6	9	82.1129	8.7	3	3	163.881	12.74	5	6	471	54.1973	8.95361
Q96HS1	Serine/threonine-protein phosphatase PGAM5, mitochondrial OS=Homo sapiens GN=PGAM5 PE=1 SV=2 - [PGAM5_HUMAN]	15.92	1	4	4	6	137.961	15.92	4	6					289	31.9846	8.67529
P83731	60S ribosomal protein L24 OS=Homo sapiens GN=RPL24 PE=1 SV=1 - [RL24_HUMAN]	15.92	1	3	3	3					91.1987	15.92	3	3	157	17.7679	11.2534
P00390	Glutathione reductase, mitochondrial OS=Homo sapiens GN=GSR PE=1 SV=2 - [GSHR_HUMAN]	15.9	1	4	4	4	164.266	15.9	4	4					522	56.221	8.49951
Q09666	Neuroblast differentiation-associated protein AHNAK OS=Homo sapiens GN=AHNAK PE=1 SV=2 - [AHNK_HUMAN]	15.87	1	31	32	68	941.341	14.33	30	44	499.511	8.76	11	24	5890	628.699	6.15088
Q99598	Translin-associated protein X OS=Homo sapiens GN=TSNAX PE=1 SV=1 - [TSNAX_HUMAN]	15.86	1	3	3	3	110.003	15.86	3	3					290	33.0917	6.55127
Q9UJU6	Drebrin-like protein OS=Homo sapiens GN=DBNL PE=1 SV=1 - [DBNL_HUMAN]	15.81	1	5	5	6	369.732	15.81	5	6					430	48.1776	5.04639
O60313	Dynamin-like 120 kDa protein, mitochondrial OS=Homo sapiens GN=OPA1 PE=1 SV=3 - [OPA1_HUMAN]	15.63	1	12	12	23	358.787	11.88	9	14	290.722	9.27	8	9	960	111.561	7.86963
P00492	Hypoxanthine-guanine phosphoribosyltransferase OS=Homo sapiens GN=HPRT1 PE=1 SV=2 - [HPRT_HUMAN]	15.6	1	3	3	4					119.709	15.6	3	4	218	24.5636	6.68311
P62917	60S ribosomal protein L8 OS=Homo sapiens GN=RPL8 PE=1 SV=2 - [RL8_HUMAN]	15.56	1	4	4	16	282.487	15.56	3	8	271.432	15.18	3	8	257	28.0073	11.0337
Q9NW13	RNA-binding protein 28 OS=Homo sapiens GN=RBM28 PE=1 SV=3 - [RBM28_HUMAN]	15.55	1	8	8	11	219.881	10.14	5	6	199.394	8.3	4	5	759	85.6847	9.21729
P30566	Adenylosuccinate lyase OS=Homo sapiens GN=ADSL PE=1 SV=2 - [PUR8_HUMAN]	15.5	1	5	5	5	173.19	15.5	5	5					484	54.854	7.10791
O94973	AP-2 complex subunit alpha-2 OS=Homo sapiens GN=AP2A2 PE=1 SV=2 - [AP2A2_HUMAN]	15.44	1	8	9	11	133.39	7.77	4	4	280.577	11.71	7	7	939	103.895	6.96143
O43809	Cleavage and polyadenylation specificity factor subunit 5 OS=Homo sapiens GN=NUDT21 PE=1 SV=1 - [CPSF5_HUMAN]	15.42	1	3	3	4					81.8696	15.42	3	4	227	26.2107	8.82178
O15126	Secretory carrier-associated membrane protein 1 OS=Homo sapiens GN=SCAMP1 PE=1 SV=2 - [SCAM1_HUMAN]	15.38	1	4	4	9	258.486	7.4	3	6	148.077	15.38	3	3	338	37.8958	7.41553
Q9H0D6	5'-3' exoribonuclease 2 OS=Homo sapiens GN=XRN2 PE=1 SV=1 - [XRN2_HUMAN]	15.37	1	10	10	15	227.05	4.63	3	5	263.998	13.37	9	10	950	108.513	7.47412
Q14194	Dihydropyrimidinase-related protein 1 OS=Homo sapiens GN=CRMP1 PE=1 SV=1 - [DPYL1_HUMAN]	15.21	1	4	5	6	225.359	15.21	5	6					572	62.1447	7.03467
Q12931	Heat shock protein 75 kDa, mitochondrial OS=Homo sapiens GN=TRAP1 PE=1 SV=3 - [TRAP1_HUMAN]	15.2	1	6	7	131	2498.73	13.35	6	74	2083.36	5.97	3	57	704	80.0597	8.20654
P33991	DNA replication licensing factor MCM4 OS=Homo sapiens GN=MCM4 PE=1 SV=5 - [MCM4_HUMAN]	15.18	1	10	10	17	422.92	11.94	8	11	318.074	6.03	4	6	863	96.4976	6.7417
Q92688	Acidic leucine-rich nuclear phosphoprotein 32 family member B OS=Homo sapiens GN=ANP32B PE=1 SV=1 - [AN32B_HUMAN]	15.14	1	1	4	8	126.672	9.96	3	5	107.924	9.96	3	3	251	28.7703	4.05615
O43290	U4/U6.U5 tri-snRNP-associated protein 1 OS=Homo sapiens GN=SART1 PE=1 SV=1 - [SNUT1_HUMAN]	15.13	1	8	8	9					430.199	15.13	8	9	800	90.2003	6.12549
P31948	Stress-induced-phosphoprotein 1 OS=Homo sapiens GN=STIP1 PE=1 SV=1 - [STIP1_HUMAN]	15.1	1	8	8	10	240.913	12.52	7	7	125.41	6.81	3	3	543	62.5994	6.80029
P08574	Cytochrome c1, heme protein, mitochondrial OS=Homo sapiens GN=CYC1 PE=1 SV=3 - [CY1_HUMAN]	15.08	1	3	3	3	83.5433	15.08	3	3					325	35.399	8.99756
Q9GZS3	WD repeat-containing protein 61 OS=Homo sapiens GN=WDR61 PE=1 SV=1 - [WDR61_HUMAN]	15.08	1	4	4	5	139.41	15.08	4	5					305	33.5598	5.46533
Q9UKK9	ADP-sugar pyrophosphatase OS=Homo sapiens GN=NUDT5 PE=1 SV=1 - [NUDT5_HUMAN]	15.07	1	3	3	4					171.565	15.07	3	4	219	24.3122	4.94482
Q14978	Nucleolar and coiled-body phosphoprotein 1 OS=Homo sapiens GN=NOLC1 PE=1 SV=2 - [NOLC1_HUMAN]	15.02	1	5	5	8					226.733	15.02	5	8	699	73.5596	9.46631
Q9NY61	Protein AATF OS=Homo sapiens GN=AATF PE=1 SV=1 - [AATF_HUMAN]	15	1	6	6	6					212.243	15	6	6	560	63.0943	4.94482
P23381	Tryptophan--tRNA ligase, cytoplasmic OS=Homo sapiens GN=WARS PE=1 SV=2 - [SYWC_HUMAN]	14.86	1	4	4	4	172.38	14.86	4	4					471	53.1316	6.22705
P49589	Cysteine--tRNA ligase, cytoplasmic OS=Homo sapiens GN=CARS PE=1 SV=3 - [SYCC_HUMAN]	14.84	1	8	9	15	201.851	11.36	7	8	192.504	8.56	5	7	748	85.4192	6.75635
P50570	Dynamin-2 OS=Homo sapiens GN=DNM2 PE=1 SV=2 - [DYN2_HUMAN]	14.83	1	7	9	14	210.252	10.92	7	8	178.15	9.08	5	6	870	98.0032	7.44482
Q7L9L4	MOB kinase activator 1B OS=Homo sapiens GN=MOB1B PE=1 SV=3 - [MOB1B_HUMAN]	14.81	1	3	3	4					76.5567	14.81	3	4	216	25.0746	6.72705
O15240	Neurosecretory protein VGF OS=Homo sapiens GN=VGF PE=1 SV=2 - [VGF_HUMAN]	14.8	1	7	7	15	211.338	9.76	5	7	202.185	10.08	5	8	615	67.2176	4.77979
Q15149	Plectin OS=Homo sapiens GN=PLEC PE=1 SV=3 - [PLEC_HUMAN]	14.77	1	61	61	88	398.128	2.75	11	12	1926.51	14.58	60	76	4684	531.466	5.96045
P43897	Elongation factor Ts, mitochondrial OS=Homo sapiens GN=TSFM PE=1 SV=2 - [EFTS_HUMAN]	14.77	1	3	3	3	91.2506	14.77	3	3					325	35.3682	8.38232
P17252	Protein kinase C alpha type OS=Homo sapiens GN=PRKCA PE=1 SV=4 - [KPCA_HUMAN]	14.73	1	7	7	14	195.851	12.05	5	6	300.696	8.78	5	8	672	76.7001	7.04932
Q96PZ0	Pseudouridylate synthase 7 homolog OS=Homo sapiens GN=PUS7 PE=1 SV=2 - [PUS7_HUMAN]	14.67	1	6	6	6	206.581	14.67	6	6					661	74.9882	6.3667
P35659	Protein DEK OS=Homo sapiens GN=DEK PE=1 SV=1 - [DEK_HUMAN]	14.67	1	4	4	5					130.707	14.67	4	5	375	42.6479	8.55811
P45973	Chromobox protein homolog 5 OS=Homo sapiens GN=CBX5 PE=1 SV=1 - [CBX5_HUMAN]	14.66	1	3	3	3					137.843	14.66	3	3	191	22.2111	5.85889
Q15008	26S proteasome non-ATPase regulatory subunit 6 OS=Homo sapiens GN=PSMD6 PE=1 SV=1 - [PSMD6_HUMAN]	14.65	1	4	4	6	118.397	11.57	3	3	70.7805	11.31	3	3	389	45.5023	5.61768
Q9HAV4	Exportin-5 OS=Homo sapiens GN=XPO5 PE=1 SV=1 - [XPO5_HUMAN]	14.62	1	13	13	26	544.715	12.38	11	17	412.469	8.06	7	9	1204	136.222	5.79541
P09960	Leukotriene A-4 hydrolase OS=Homo sapiens GN=LTA4H PE=1 SV=2 - [LKHA4_HUMAN]	14.57	1	7	7	7	209.458	14.57	7	7					611	69.2412	6.17627
P00491	Purine nucleoside phosphorylase OS=Homo sapiens GN=PNP PE=1 SV=2 - [PNPH_HUMAN]	14.53	1	3	3	3	119.644	14.53	3	3					289	32.0972	6.94678
P41227	N-alpha-acetyltransferase 10 OS=Homo sapiens GN=NAA10 PE=1 SV=1 - [NAA10_HUMAN]	14.47	1	3	3	4					112.037	14.47	3	4	235	26.4419	5.64307
P53597	Succinyl-CoA ligase [ADP/GDP-forming] subunit alpha, mitochondrial OS=Homo sapiens GN=SUCLG1 PE=1 SV=4 - [SUCA_HUMAN]	14.45	1	3	3	3	103.127	14.45	3	3					346	36.2268	8.79248
P33992	DNA replication licensing factor MCM5 OS=Homo sapiens GN=MCM5 PE=1 SV=5 - [MCM5_HUMAN]	14.44	1	8	9	13	223.327	14.44	9	9	153.57	6.4	4	4	734	82.2332	8.36768
Q15424	Scaffold attachment factor B1 OS=Homo sapiens GN=SAFB PE=1 SV=4 - [SAFB1_HUMAN]	14.43	1	4	9	15	195.46	8.52	5	7	217.274	9.73	6	8	915	102.58	5.46533
P00505	Aspartate aminotransferase, mitochondrial OS=Homo sapiens GN=GOT2 PE=1 SV=3 - [AATM_HUMAN]	14.42	1	6	6	13	243.245	12.56	5	7	218.452	12.56	5	6	430	47.4873	9.01221
Q9NXK8	F-box/LRR-repeat protein 12 OS=Homo sapiens GN=FBXL12 PE=1 SV=1 - [FXL12_HUMAN]	14.42	1	3	3	7	165.587	14.42	3	3	133.454	14.42	3	4	326	37.0016	8.79248
Q14165	Malectin OS=Homo sapiens GN=MLEC PE=1 SV=1 - [MLEC_HUMAN]	14.38	1	3	3	3	123.682	14.38	3	3					292	32.2136	5.41455
Q9NRX1	RNA-binding protein PNO1 OS=Homo sapiens GN=PNO1 PE=1 SV=1 - [PNO1_HUMAN]	14.29	1	4	4	5					178.875	14.29	4	5	252	27.9069	9.72998
Q9BVM2	Protein DPCD OS=Homo sapiens GN=DPCD PE=1 SV=2 - [DPCD_HUMAN]	14.29	1	3	3	3					92.1	14.29	3	3	203	23.2251	9.02686
P16615	Sarcoplasmic/endoplasmic reticulum calcium ATPase 2 OS=Homo sapiens GN=ATP2A2 PE=1 SV=1 - [AT2A2_HUMAN]	14.2	2	12	12	27	389.395	11.13	9	14	363.854	9.12	8	13	1042	114.683	5.33838
O00571	ATP-dependent RNA helicase DDX3X OS=Homo sapiens GN=DDX3X PE=1 SV=3 - [DDX3X_HUMAN]	14.2	2	9	9	9					366.591	14.2	9	9	662	73.198	7.18115
Q8N7H5	RNA polymerase II-associated factor 1 homolog OS=Homo sapiens GN=PAF1 PE=1 SV=2 - [PAF1_HUMAN]	14.12	1	5	5	5					157.881	14.12	5	5	531	59.9391	4.62744
Q8TEX9	Importin-4 OS=Homo sapiens GN=IPO4 PE=1 SV=2 - [IPO4_HUMAN]	14.06	1	10	10	24	451.028	12.12	8	12	513.195	9.44	7	12	1081	118.64	4.95752
Q5JTH9	RRP12-like protein OS=Homo sapiens GN=RRP12 PE=1 SV=2 - [RRP12_HUMAN]	13.96	1	15	16	23	174.38	5.09	7	7	445.072	13.8	14	16	1297	143.611	8.74854
Q12996	Cleavage stimulation factor subunit 3 OS=Homo sapiens GN=CSTF3 PE=1 SV=1 - [CSTF3_HUMAN]	13.95	1	5	5	9	176.343	10.6	4	4	221.882	10.46	4	5	717	82.8687	8.11865
Q4G0J3	La-related protein 7 OS=Homo sapiens GN=LARP7 PE=1 SV=1 - [LARP7_HUMAN]	13.92	1	7	7	11	181.876	12.54	6	6	137.499	8.59	5	5	582	66.8574	9.5542
P27816	Microtubule-associated protein 4 OS=Homo sapiens GN=MAP4 PE=1 SV=3 - [MAP4_HUMAN]	13.89	1	9	9	19	367.614	10.94	7	11	270.368	8.16	6	8	1152	120.93	5.42725
P17858	ATP-dependent 6-phosphofructokinase, liver type OS=Homo sapiens GN=PFKL PE=1 SV=6 - [PFKAL_HUMAN]	13.85	1	5	8	17	389.311	13.85	8	11	268.091	7.18	4	6	780	84.9642	7.50342
Q92900	Regulator of nonsense transcripts 1 OS=Homo sapiens GN=UPF1 PE=1 SV=2 - [RENT1_HUMAN]	13.82	1	13	13	25	613.307	12.93	12	18	215.041	5.14	5	7	1129	124.267	6.60986
Q9UHD8	Septin-9 OS=Homo sapiens GN=SEPT9 PE=1 SV=2 - [SEPT9_HUMAN]	13.82	1	6	6	11	110.302	9.73	4	4	139.157	13.82	6	7	586	65.3608	8.96826
P48444	Coatomer subunit delta OS=Homo sapiens GN=ARCN1 PE=1 SV=1 - [COPD_HUMAN]	13.7	1	6	6	12	164.62	9	4	5	226.777	9.39	4	7	511	57.1741	6.21436
Q8IY81	pre-rRNA processing protein FTSJ3 OS=Homo sapiens GN=FTSJ3 PE=1 SV=2 - [SPB1_HUMAN]	13.7	1	8	8	11					312.025	13.7	8	11	847	96.4992	8.39697
P54289	Voltage-dependent calcium channel subunit alpha-2/delta-1 OS=Homo sapiens GN=CACNA2D1 PE=1 SV=3 - [CA2D1_HUMAN]	13.69	1	11	11	21	440.278	10.61	9	14	210.646	7.07	5	7	1103	124.49	5.2749
P35637	RNA-binding protein FUS OS=Homo sapiens GN=FUS PE=1 SV=1 - [FUS_HUMAN]	13.69	1	5	5	15	201.345	10.46	4	7	235.528	13.69	4	8	526	53.3938	9.36377
P17844	Probable ATP-dependent RNA helicase DDX5 OS=Homo sapiens GN=DDX5 PE=1 SV=1 - [DDX5_HUMAN]	13.68	1	5	7	13	130.206	5.54	3	4	335.542	13.68	6	9	614	69.1047	8.92432
Q8WUM0	Nuclear pore complex protein Nup133 OS=Homo sapiens GN=NUP133 PE=1 SV=2 - [NU133_HUMAN]	13.67	1	11	11	12					383.364	13.67	11	12	1156	128.898	5.09717
Q1KMD3	Heterogeneous nuclear ribonucleoprotein U-like protein 2 OS=Homo sapiens GN=HNRNPUL2 PE=1 SV=1 - [HNRL2_HUMAN]	13.65	1	8	8	14	180.67	9.5	4	4	327.57	13.65	8	10	747	85.0522	4.90674
Q15785	Mitochondrial import receptor subunit TOM34 OS=Homo sapiens GN=TOMM34 PE=1 SV=2 - [TOM34_HUMAN]	13.59	1	3	3	4					219.572	13.59	3	4	309	34.5378	8.98291
P62195	26S protease regulatory subunit 8 OS=Homo sapiens GN=PSMC5 PE=1 SV=1 - [PRS8_HUMAN]	13.55	1	4	5	6	143.894	13.55	5	6					406	45.5971	7.54736
P62879	Guanine nucleotide-binding protein G(I)/G(S)/G(T) subunit beta-2 OS=Homo sapiens GN=GNB2 PE=1 SV=3 - [GBB2_HUMAN]	13.53	3	5	5	5					140.787	13.53	5	5	340	37.3071	5.99854
Q9BXJ9	N-alpha-acetyltransferase 15, NatA auxiliary subunit OS=Homo sapiens GN=NAA15 PE=1 SV=1 - [NAA15_HUMAN]	13.51	1	7	7	11	160.74	7.85	4	5	214.131	8.43	5	6	866	101.208	7.41553
Q02790	Peptidyl-prolyl cis-trans isomerase FKBP4 OS=Homo sapiens GN=FKBP4 PE=1 SV=3 - [FKBP4_HUMAN]	13.51	1	4	4	4	99.13	13.51	4	4					459	51.7721	5.42725
Q9BVP2	Guanine nucleotide-binding protein-like 3 OS=Homo sapiens GN=GNL3 PE=1 SV=2 - [GNL3_HUMAN]	13.48	1	5	5	8	104.879	6.38	3	3	134.696	11.29	4	5	549	61.9545	9.15869
P05455	Lupus La protein OS=Homo sapiens GN=SSB PE=1 SV=2 - [LA_HUMAN]	13.48	1	4	4	4					90.6719	13.48	4	4	408	46.8082	7.12256
Q01518	Adenylyl cyclase-associated protein 1 OS=Homo sapiens GN=CAP1 PE=1 SV=5 - [CAP1_HUMAN]	13.47	1	4	4	6	147.216	8.63	3	3	169.91	11.37	3	3	475	51.8687	8.06006
Q96QK1	Vacuolar protein sorting-associated protein 35 OS=Homo sapiens GN=VPS35 PE=1 SV=2 - [VPS35_HUMAN]	13.44	1	9	9	14	162.617	8.92	5	6	287.656	10.43	7	8	796	91.6489	5.49072
P43686	26S protease regulatory subunit 6B OS=Homo sapiens GN=PSMC4 PE=1 SV=2 - [PRS6B_HUMAN]	13.4	1	6	6	7	181.884	13.4	6	7					418	47.3365	5.21143
P05023	Sodium/potassium-transporting ATPase subunit alpha-1 OS=Homo sapiens GN=ATP1A1 PE=1 SV=1 - [AT1A1_HUMAN]	13.39	2	10	10	27	704.611	9.19	8	16	551.374	10.17	7	11	1023	112.824	5.49072
Q9Y3T9	Nucleolar complex protein 2 homolog OS=Homo sapiens GN=NOC2L PE=1 SV=4 - [NOC2L_HUMAN]	13.35	1	6	7	8	67.2357	8.41	4	4	97.5648	9.08	4	4	749	84.8662	5.61768
P18124	60S ribosomal protein L7 OS=Homo sapiens GN=RPL7 PE=1 SV=1 - [RL7_HUMAN]	13.31	1	3	3	3					65.6545	13.31	3	3	248	29.2072	10.6528
P84098	60S ribosomal protein L19 OS=Homo sapiens GN=RPL19 PE=1 SV=1 - [RL19_HUMAN]	13.27	1	3	3	4	154.118	13.27	3	4					196	23.4512	11.4731
Q9Y6C9	Mitochondrial carrier homolog 2 OS=Homo sapiens GN=MTCH2 PE=1 SV=1 - [MTCH2_HUMAN]	13.2	1	3	3	4					133.219	13.2	3	4	303	33.3089	7.97217
P08195	4F2 cell-surface antigen heavy chain OS=Homo sapiens GN=SLC3A2 PE=1 SV=3 - [4F2_HUMAN]	13.17	1	7	7	25	472.688	11.27	6	12	405.317	10.16	5	13	630	67.9517	5.0083
P29692	Elongation factor 1-delta OS=Homo sapiens GN=EEF1D PE=1 SV=5 - [EF1D_HUMAN]	13.17	1	3	3	5					221.288	13.17	3	5	281	31.1028	5.0083
Q8WWM9	Cytoglobin OS=Homo sapiens GN=CYGB PE=1 SV=1 - [CYGB_HUMAN]	13.16	1	3	4	4					81.6187	13.16	4	4	190	21.391	6.80029
Q01844	RNA-binding protein EWS OS=Homo sapiens GN=EWSR1 PE=1 SV=1 - [EWS_HUMAN]	13.11	1	5	5	13	251.435	8.08	3	6	217.96	7.16	3	7	656	68.4357	9.33447
Q15417	Calponin-3 OS=Homo sapiens GN=CNN3 PE=1 SV=1 - [CNN3_HUMAN]	13.07	1	3	3	4	165.97	13.07	3	4					329	36.3908	6.04932
P46087	Probable 28S rRNA (cytosine(4447)-C(5))-methyltransferase OS=Homo sapiens GN=NOP2 PE=1 SV=2 - [NOP2_HUMAN]	13.05	1	9	9	17	155.91	4.8	3	4	508.389	13.05	9	13	812	89.2471	9.23193
O95373	Importin-7 OS=Homo sapiens GN=IPO7 PE=1 SV=1 - [IPO7_HUMAN]	13.01	1	12	12	17	304.081	5.39	5	7	208.8	8.67	8	10	1038	119.44	4.81787
P47756	F-actin-capping protein subunit beta OS=Homo sapiens GN=CAPZB PE=1 SV=4 - [CAPZB_HUMAN]	13	1	3	3	4	153.097	13	3	4					277	31.3308	5.59229
P28072	Proteasome subunit beta type-6 OS=Homo sapiens GN=PSMB6 PE=1 SV=4 - [PSB6_HUMAN]	12.97	1	3	3	3	140.581	12.97	3	3					239	25.3414	4.91943
Q14247	Src substrate cortactin OS=Homo sapiens GN=CTTN PE=1 SV=2 - [SRC8_HUMAN]	12.91	1	5	6	6	244.824	12.91	6	6					550	61.5485	5.40186
P63010	AP-2 complex subunit beta OS=Homo sapiens GN=AP2B1 PE=1 SV=1 - [AP2B1_HUMAN]	12.91	1	5	7	16	303.791	10.03	6	9	280.754	8	4	7	937	104.486	5.37646
P19404	NADH dehydrogenase [ubiquinone] flavoprotein 2, mitochondrial OS=Homo sapiens GN=NDUFV2 PE=1 SV=2 - [NDUV2_HUMAN]	12.85	1	4	4	4	129.3	12.85	4	4					249	27.374	8.06006
Q8NCW5	NAD(P)H-hydrate epimerase OS=Homo sapiens GN=APOA1BP PE=1 SV=2 - [NNRE_HUMAN]	12.85	1	3	3	3	123.545	12.85	3	3					288	31.6542	7.66455
Q7Z4S6	Kinesin-like protein KIF21A OS=Homo sapiens GN=KIF21A PE=1 SV=2 - [KI21A_HUMAN]	12.78	1	17	18	42	749.946	9.2	13	23	586.782	10.16	13	19	1674	187.063	6.41748
P12081	Histidine--tRNA ligase, cytoplasmic OS=Homo sapiens GN=HARS PE=1 SV=2 - [SYHC_HUMAN]	12.77	1	6	6	10	308.841	8.84	4	6	151.281	8.64	4	4	509	57.3742	5.88428
Q15393	Splicing factor 3B subunit 3 OS=Homo sapiens GN=SF3B3 PE=1 SV=4 - [SF3B3_HUMAN]	12.74	1	12	12	40	876.517	11.91	11	24	662.159	5.26	6	16	1217	135.492	5.26221
P35998	26S protease regulatory subunit 7 OS=Homo sapiens GN=PSMC2 PE=1 SV=3 - [PRS7_HUMAN]	12.7	1	4	4	4	158.394	12.7	4	4					433	48.6031	5.94775
Q15061	WD repeat-containing protein 43 OS=Homo sapiens GN=WDR43 PE=1 SV=3 - [WDR43_HUMAN]	12.7	1	7	7	8					210.636	12.7	7	8	677	74.8434	5.56689
Q03252	Lamin-B2 OS=Homo sapiens GN=LMNB2 PE=1 SV=3 - [LMNB2_HUMAN]	12.67	1	5	5	5					173.823	12.67	5	5	600	67.6475	5.35107
O75390	Citrate synthase, mitochondrial OS=Homo sapiens GN=CS PE=1 SV=2 - [CISY_HUMAN]	12.66	1	4	4	4	115.355	12.66	4	4					466	51.6795	8.32373
Q13619	Cullin-4A OS=Homo sapiens GN=CUL4A PE=1 SV=3 - [CUL4A_HUMAN]	12.65	1	5	8	12	168.204	6.72	4	5	232.988	7.64	5	7	759	87.6244	8.1333
Q8WTT2	Nucleolar complex protein 3 homolog OS=Homo sapiens GN=NOC3L PE=1 SV=1 - [NOC3L_HUMAN]	12.63	1	6	7	8					280.511	12.63	7	8	800	92.4896	9.17334
P57088	Transmembrane protein 33 OS=Homo sapiens GN=TMEM33 PE=1 SV=2 - [TMM33_HUMAN]	12.55	1	3	3	4					136.5	12.55	3	4	247	27.9598	9.70068
Q9NQW7	Xaa-Pro aminopeptidase 1 OS=Homo sapiens GN=XPNPEP1 PE=1 SV=3 - [XPP1_HUMAN]	12.52	1	5	5	7	132.546	10.27	4	4	109.757	8.83	3	3	623	69.8732	5.66846
P28370	Probable global transcription activator SNF2L1 OS=Homo sapiens GN=SMARCA1 PE=1 SV=2 - [SMCA1_HUMAN]	12.52	1	6	14	18					610.934	12.52	14	18	1054	122.527	8.08936
O43795	Unconventional myosin-Ib OS=Homo sapiens GN=MYO1B PE=1 SV=3 - [MYO1B_HUMAN]	12.5	1	10	10	16	279.154	6.51	6	7	197.577	9.24	7	9	1136	131.902	9.37842
P27694	Replication protein A 70 kDa DNA-binding subunit OS=Homo sapiens GN=RPA1 PE=1 SV=2 - [RFA1_HUMAN]	12.5	1	4	4	8	191.871	9.74	3	4	153.396	9.9	3	4	616	68.0953	7.21045
P14678	Small nuclear ribonucleoprotein-associated proteins B and B' OS=Homo sapiens GN=SNRPB PE=1 SV=2 - [RSMB_HUMAN]	12.5	2	4	4	4					159.1	12.5	4	4	240	24.5937	11.1948
Q8IZ83	Aldehyde dehydrogenase family 16 member A1 OS=Homo sapiens GN=ALDH16A1 PE=1 SV=2 - [A16A1_HUMAN]	12.47	1	7	7	13	176.115	8.73	5	5	398.337	9.1	5	8	802	85.0737	6.78564
Q92823	Neuronal cell adhesion molecule OS=Homo sapiens GN=NRCAM PE=1 SV=3 - [NRCAM_HUMAN]	12.42	1	10	10	31	744.489	12.42	10	25	152.675	4.6	5	6	1304	143.8	5.65576
Q16352	Alpha-internexin OS=Homo sapiens GN=INA PE=1 SV=2 - [AINX_HUMAN]	12.42	1	4	5	5					191.213	12.42	5	5	499	55.3574	5.40186
Q8IYI6	Exocyst complex component 8 OS=Homo sapiens GN=EXOC8 PE=1 SV=2 - [EXOC8_HUMAN]	12.41	1	5	5	8	132.926	7.03	4	4	88.5734	9.1	3	4	725	81.7474	5.49072
Q96P70	Importin-9 OS=Homo sapiens GN=IPO9 PE=1 SV=3 - [IPO9_HUMAN]	12.39	1	7	7	22	182.978	7.97	5	8	505.932	11.62	6	14	1041	115.889	4.80518
Q99729	Heterogeneous nuclear ribonucleoprotein A/B OS=Homo sapiens GN=HNRNPAB PE=1 SV=2 - [ROAA_HUMAN]	12.35	1	3	3	3					119.309	12.35	3	3	332	36.2024	8.20654
Q9BQP7	Mitochondrial genome maintenance exonuclease 1 OS=Homo sapiens GN=MGME1 PE=1 SV=1 - [MGME1_HUMAN]	12.21	1	3	3	3	126.717	12.21	3	3					344	39.396	7.6792
P60228	Eukaryotic translation initiation factor 3 subunit E OS=Homo sapiens GN=EIF3E PE=1 SV=1 - [EIF3E_HUMAN]	12.13	1	4	4	4					162.783	12.13	4	4	445	52.1874	6.03662
O94874	E3 UFM1-protein ligase 1 OS=Homo sapiens GN=UFL1 PE=1 SV=2 - [UFL1_HUMAN]	12.09	1	8	8	12	226.629	9.57	7	8	144.869	4.91	3	4	794	89.5398	6.78564
Q9BQ39	ATP-dependent RNA helicase DDX50 OS=Homo sapiens GN=DDX50 PE=1 SV=1 - [DDX50_HUMAN]	12.08	1	5	7	12	195.564	9.36	5	6	174.168	7.87	5	6	737	82.5141	9.17334
Q9Y3I0	tRNA-splicing ligase RtcB homolog OS=Homo sapiens GN=RTCB PE=1 SV=1 - [RTCB_HUMAN]	12.08	1	5	5	7					184.635	12.08	5	7	505	55.1749	7.2251
Q9BXW7	Cat eye syndrome critical region protein 5 OS=Homo sapiens GN=CECR5 PE=1 SV=1 - [CECR5_HUMAN]	12.06	1	3	3	3					136.9	12.06	3	3	423	46.2918	8.1333
P82914	28S ribosomal protein S15, mitochondrial OS=Homo sapiens GN=MRPS15 PE=1 SV=1 - [RT15_HUMAN]	12.06	1	3	3	3					65.15	12.06	3	3	257	29.8234	10.4771
P05556	Integrin beta-1 OS=Homo sapiens GN=ITGB1 PE=1 SV=2 - [ITB1_HUMAN]	12.03	1	7	7	24	484.664	9.9	6	15	310.714	10.78	6	9	798	88.357	5.38916
Q8N8S7	Protein enabled homolog OS=Homo sapiens GN=ENAH PE=1 SV=2 - [ENAH_HUMAN]	12.01	1	5	5	9	103.253	7.78	3	3	181.183	12.01	5	6	591	66.4699	6.93213
Q10713	Mitochondrial-processing peptidase subunit alpha OS=Homo sapiens GN=PMPCA PE=1 SV=2 - [MPPA_HUMAN]	12	1	5	5	6	116.974	6.29	3	3	162.82	8	3	3	525	58.2156	6.91748
Q14155	Rho guanine nucleotide exchange factor 7 OS=Homo sapiens GN=ARHGEF7 PE=1 SV=2 - [ARHG7_HUMAN]	11.96	1	7	7	7	240.756	11.96	7	7					803	89.9553	7.09326
Q7L5D6	Golgi to ER traffic protein 4 homolog OS=Homo sapiens GN=GET4 PE=1 SV=1 - [GET4_HUMAN]	11.93	1	3	3	6	101.188	11.93	3	3	78.9	11.93	3	3	327	36.481	5.41455
P25205	DNA replication licensing factor MCM3 OS=Homo sapiens GN=MCM3 PE=1 SV=3 - [MCM3_HUMAN]	11.88	1	8	8	17	424.509	10.77	7	11	178.056	5.45	4	6	808	90.924	5.77002
P54136	Arginine--tRNA ligase, cytoplasmic OS=Homo sapiens GN=RARS PE=1 SV=2 - [SYRC_HUMAN]	11.82	1	6	6	8	146.43	7.27	4	4	111.971	6.21	3	4	660	75.3309	6.68311
P13646	Keratin, type I cytoskeletal 13 OS=Homo sapiens GN=KRT13 PE=1 SV=4 - [K1C13_HUMAN]	11.79	1	2	6	10	218.55	11.79	6	10					458	49.5574	4.95752
Q9ULA0	Aspartyl aminopeptidase OS=Homo sapiens GN=DNPEP PE=1 SV=1 - [DNPEP_HUMAN]	11.79	1	3	3	3	91.2468	11.79	3	3					475	52.3949	7.41553
Q9P289	Serine/threonine-protein kinase 26 OS=Homo sapiens GN=STK26 PE=1 SV=2 - [STK26_HUMAN]	11.78	1	1	4	6	185.983	11.78	4	6					416	46.4996	5.2876
Q9H6R4	Nucleolar protein 6 OS=Homo sapiens GN=NOL6 PE=1 SV=2 - [NOL6_HUMAN]	11.78	1	9	9	11					441.12	11.78	9	11	1146	127.513	7.63525
P46926	Glucosamine-6-phosphate isomerase 1 OS=Homo sapiens GN=GNPDA1 PE=1 SV=1 - [GNPI1_HUMAN]	11.76	1	3	3	3	124.614	11.76	3	3					289	32.6476	6.91748
P09496	Clathrin light chain A OS=Homo sapiens GN=CLTA PE=1 SV=1 - [CLCA_HUMAN]	11.69	1	3	3	3	107.097	11.69	3	3					248	27.06	4.51318
Q93034	Cullin-5 OS=Homo sapiens GN=CUL5 PE=1 SV=4 - [CUL5_HUMAN]	11.67	1	9	9	13	190.943	10.26	8	8	139.651	6.79	5	5	780	90.8974	7.94287
O76094	Signal recognition particle subunit SRP72 OS=Homo sapiens GN=SRP72 PE=1 SV=3 - [SRP72_HUMAN]	11.62	1	5	5	5	206.589	11.62	5	5					671	74.56	9.26123
P62140	Serine/threonine-protein phosphatase PP1-beta catalytic subunit OS=Homo sapiens GN=PPP1CB PE=1 SV=3 - [PP1B_HUMAN]	11.62	1	3	3	4					143.69	11.62	3	4	327	37.1626	6.18896
P53621	Coatomer subunit alpha OS=Homo sapiens GN=COPA PE=1 SV=2 - [COPA_HUMAN]	11.6	1	12	12	20	454.431	11.6	12	15	115.057	4.33	5	5	1224	138.258	7.66455
Q9Y2W1	Thyroid hormone receptor-associated protein 3 OS=Homo sapiens GN=THRAP3 PE=1 SV=2 - [TR150_HUMAN]	11.52	1	8	8	13	154.698	6.81	4	5	223.465	8.8	6	8	955	108.601	10.1548
Q9Y6E0	Serine/threonine-protein kinase 24 OS=Homo sapiens GN=STK24 PE=1 SV=1 - [STK24_HUMAN]	11.51	1	1	4	6	162.215	11.51	4	6					443	49.2773	5.69385
P55209	Nucleosome assembly protein 1-like 1 OS=Homo sapiens GN=NAP1L1 PE=1 SV=1 - [NP1L1_HUMAN]	11.51	1	2	3	3	98.8033	11.51	3	3					391	45.3459	4.4624
P61081	NEDD8-conjugating enzyme Ubc12 OS=Homo sapiens GN=UBE2M PE=1 SV=1 - [UBC12_HUMAN]	11.48	1	4	4	4	105.933	11.48	4	4					183	20.8866	7.69385
Q13616	Cullin-1 OS=Homo sapiens GN=CUL1 PE=1 SV=2 - [CUL1_HUMAN]	11.47	1	6	6	10	272.695	9.15	5	6	162.85	7.73	4	4	776	89.622	8.00146
Q14008	Cytoskeleton-associated protein 5 OS=Homo sapiens GN=CKAP5 PE=1 SV=3 - [CKAP5_HUMAN]	11.47	1	17	18	27	533.026	9.4	15	20	230.818	4.63	7	7	2032	225.352	7.79639
Q9Y316	Protein MEMO1 OS=Homo sapiens GN=MEMO1 PE=1 SV=1 - [MEMO1_HUMAN]	11.45	1	3	3	3	111.289	11.45	3	3					297	33.7115	7.13721
Q14151	Scaffold attachment factor B2 OS=Homo sapiens GN=SAFB2 PE=1 SV=1 - [SAFB2_HUMAN]	11.44	1	4	9	12	146.349	5.77	4	5	222.55	6.93	6	7	953	107.408	6.16357
Q02252	Methylmalonate-semialdehyde dehydrogenase [acylating], mitochondrial OS=Homo sapiens GN=ALDH6A1 PE=1 SV=2 - [MMSA_HUMAN]	11.4	1	4	4	4	174.4	11.4	4	4					535	57.8027	8.49951
O94826	Mitochondrial import receptor subunit TOM70 OS=Homo sapiens GN=TOMM70A PE=1 SV=1 - [TOM70_HUMAN]	11.35	1	4	4	5	181.846	11.35	4	5					608	67.412	7.12256
Q9Y262	Eukaryotic translation initiation factor 3 subunit L OS=Homo sapiens GN=EIF3L PE=1 SV=1 - [EIF3L_HUMAN]	11.35	1	5	5	5	236.567	11.35	5	5					564	66.6844	6.34131
Q06210	Glutamine--fructose-6-phosphate aminotransferase [isomerizing] 1 OS=Homo sapiens GN=GFPT1 PE=1 SV=3 - [GFPT1_HUMAN]	11.3	1	6	6	7	140.293	5.15	3	3	232.362	8.3	4	4	699	78.7563	7.10791
Q9P0M6	Core histone macro-H2A.2 OS=Homo sapiens GN=H2AFY2 PE=1 SV=3 - [H2AW_HUMAN]	11.29	1	2	3	4					135.774	11.29	3	4	372	40.0334	9.68604
Q9H2M9	Rab3 GTPase-activating protein non-catalytic subunit OS=Homo sapiens GN=RAB3GAP2 PE=1 SV=1 - [RBGPR_HUMAN]	11.27	1	12	12	16	406.15	6.68	8	10	213.023	5.6	5	6	1393	155.886	5.61768
Q9NVP1	ATP-dependent RNA helicase DDX18 OS=Homo sapiens GN=DDX18 PE=1 SV=2 - [DDX18_HUMAN]	11.19	1	7	7	11					345.187	11.19	7	11	670	75.3594	9.49561
Q8IZL8	Proline-, glutamic acid- and leucine-rich protein 1 OS=Homo sapiens GN=PELP1 PE=1 SV=2 - [PELP1_HUMAN]	11.15	1	8	8	12	200.957	7.88	5	6	186.372	7.88	5	6	1130	119.624	4.33545
O60701	UDP-glucose 6-dehydrogenase OS=Homo sapiens GN=UGDH PE=1 SV=1 - [UGDH_HUMAN]	11.13	1	3	3	3	83.5321	11.13	3	3					494	54.9893	7.12256
P35221	Catenin alpha-1 OS=Homo sapiens GN=CTNNA1 PE=1 SV=1 - [CTNA1_HUMAN]	11.04	1	6	6	11	176.925	10.26	5	5	273.287	8.06	4	6	906	100.009	6.29053
O60763	General vesicular transport factor p115 OS=Homo sapiens GN=USO1 PE=1 SV=2 - [USO1_HUMAN]	11.02	1	9	9	14	295.26	9.04	8	10	157.213	5.09	4	4	962	107.828	4.90674
O95983	Methyl-CpG-binding domain protein 3 OS=Homo sapiens GN=MBD3 PE=1 SV=1 - [MBD3_HUMAN]	11	1	2	3	4					162.28	11	3	4	291	32.8233	5.33838
O94979	Protein transport protein Sec31A OS=Homo sapiens GN=SEC31A PE=1 SV=3 - [SC31A_HUMAN]	10.98	1	8	8	10	166.664	8.11	5	5	177.331	5.41	5	5	1220	132.931	6.88818
Q13123	Protein Red OS=Homo sapiens GN=IK PE=1 SV=3 - [RED_HUMAN]	10.95	1	6	6	7	122.872	7.9	4	4	97.5037	5.21	3	3	557	65.5618	6.63916
Q9BUQ8	Probable ATP-dependent RNA helicase DDX23 OS=Homo sapiens GN=DDX23 PE=1 SV=3 - [DDX23_HUMAN]	10.85	1	8	8	9	112.21	3.66	3	4	179.932	7.2	5	5	820	95.5239	9.5542
Q14566	DNA replication licensing factor MCM6 OS=Homo sapiens GN=MCM6 PE=1 SV=1 - [MCM6_HUMAN]	10.84	1	7	7	18	404.73	9.62	6	9	462.656	8.89	6	9	821	92.8312	5.41455
P46379	Large proline-rich protein BAG6 OS=Homo sapiens GN=BAG6 PE=1 SV=2 - [BAG6_HUMAN]	10.78	1	9	9	20	333.719	9.63	8	11	438.897	6.71	5	9	1132	119.334	5.60498
O75534	Cold shock domain-containing protein E1 OS=Homo sapiens GN=CSDE1 PE=1 SV=2 - [CSDE1_HUMAN]	10.78	1	7	7	8	139.855	6.52	4	4	111.276	5.76	4	4	798	88.8289	6.25244
P30876	DNA-directed RNA polymerase II subunit RPB2 OS=Homo sapiens GN=POLR2B PE=1 SV=1 - [RPB2_HUMAN]	10.73	1	10	10	14	273.815	8.86	8	10	130.197	3.58	4	4	1174	133.811	6.87354
P23921	Ribonucleoside-diphosphate reductase large subunit OS=Homo sapiens GN=RRM1 PE=1 SV=1 - [RIR1_HUMAN]	10.73	1	6	6	8					228.736	10.73	6	8	792	90.0125	7.15186
O14579	Coatomer subunit epsilon OS=Homo sapiens GN=COPE PE=1 SV=3 - [COPE_HUMAN]	10.71	1	4	4	6	177.038	10.71	4	6					308	34.4603	5.12256
Q96T76	MMS19 nucleotide excision repair protein homolog OS=Homo sapiens GN=MMS19 PE=1 SV=2 - [MMS19_HUMAN]	10.68	1	5	5	9	135.499	7.18	3	3	308.382	5.73	3	6	1030	113.217	6.354
O75400	Pre-mRNA-processing factor 40 homolog A OS=Homo sapiens GN=PRPF40A PE=1 SV=2 - [PR40A_HUMAN]	10.66	1	7	7	8					339.329	10.66	7	8	957	108.737	7.56201
P23588	Eukaryotic translation initiation factor 4B OS=Homo sapiens GN=EIF4B PE=1 SV=2 - [IF4B_HUMAN]	10.64	1	6	6	11	167.689	6.71	4	5	195.066	8.84	4	6	611	69.1103	5.73193
Q92922	SWI/SNF complex subunit SMARCC1 OS=Homo sapiens GN=SMARCC1 PE=1 SV=3 - [SMRC1_HUMAN]	10.59	1	5	8	19	255.664	7.15	6	10	246.911	6.43	4	9	1105	122.79	5.75732
P50990	T-complex protein 1 subunit theta OS=Homo sapiens GN=CCT8 PE=1 SV=4 - [TCPQ_HUMAN]	10.58	1	5	5	10	186.365	8.76	4	5	242.296	6.57	3	5	548	59.5825	5.60498
P20700	Lamin-B1 OS=Homo sapiens GN=LMNB1 PE=1 SV=2 - [LMNB1_HUMAN]	10.58	1	5	5	5					175.934	10.58	5	5	586	66.3676	5.16064
Q12874	Splicing factor 3A subunit 3 OS=Homo sapiens GN=SF3A3 PE=1 SV=1 - [SF3A3_HUMAN]	10.58	1	3	3	3					141.613	10.58	3	3	501	58.8123	5.37646
P42285	Superkiller viralicidic activity 2-like 2 OS=Homo sapiens GN=SKIV2L2 PE=1 SV=3 - [SK2L2_HUMAN]	10.56	1	9	9	12	104.643	4.8	3	3	241.387	9.12	7	9	1042	117.729	6.52197
P42224	Signal transducer and activator of transcription 1-alpha/beta OS=Homo sapiens GN=STAT1 PE=1 SV=2 - [STAT1_HUMAN]	10.53	1	7	7	14	230.331	8.8	6	9	175.063	5.07	3	5	750	87.2795	6.04932
O94906	Pre-mRNA-processing factor 6 OS=Homo sapiens GN=PRPF6 PE=1 SV=1 - [PRP6_HUMAN]	10.52	1	9	9	13	173.075	6.38	5	5	253.563	6.8	6	8	941	106.858	8.25049
Q09161	Nuclear cap-binding protein subunit 1 OS=Homo sapiens GN=NCBP1 PE=1 SV=1 - [NCBP1_HUMAN]	10.51	1	8	8	14	178.351	5.95	4	5	311.539	8.86	6	9	790	91.7805	6.43018
Q15021	Condensin complex subunit 1 OS=Homo sapiens GN=NCAPD2 PE=1 SV=3 - [CND1_HUMAN]	10.42	1	11	11	16	258.183	6.21	7	9	186.311	7.71	7	7	1401	157.082	6.60986
Q9NSE4	Isoleucine--tRNA ligase, mitochondrial OS=Homo sapiens GN=IARS2 PE=1 SV=2 - [SYIM_HUMAN]	10.38	1	9	9	10	133.276	4.64	4	4	144.324	5.73	5	6	1012	113.719	7.1958
P14868	Aspartate--tRNA ligase, cytoplasmic OS=Homo sapiens GN=DARS PE=1 SV=2 - [SYDC_HUMAN]	10.38	1	4	4	4					96.7144	10.38	4	4	501	57.1	6.55127
Q13308	Inactive tyrosine-protein kinase 7 OS=Homo sapiens GN=PTK7 PE=1 SV=2 - [PTK7_HUMAN]	10.37	1	9	9	16	218.34	8.32	7	7	265.912	8.41	6	9	1070	118.317	7.09326
Q9UBF2	Coatomer subunit gamma-2 OS=Homo sapiens GN=COPG2 PE=1 SV=1 - [COPG2_HUMAN]	10.33	1	5	7	18	303.201	5.74	4	9	366.211	8.04	5	9	871	97.5596	5.80811
Q08J23	tRNA (cytosine(34)-C(5))-methyltransferase OS=Homo sapiens GN=NSUN2 PE=1 SV=2 - [NSUN2_HUMAN]	10.3	1	6	6	11	156.12	6.52	4	5	152.221	6.52	4	6	767	86.4158	6.771
Q9HAB8	Phosphopantothenate--cysteine ligase OS=Homo sapiens GN=PPCS PE=1 SV=2 - [PPCS_HUMAN]	10.29	1	3	3	3	113.167	10.29	3	3					311	33.9838	6.7124
P51532	Transcription activator BRG1 OS=Homo sapiens GN=SMARCA4 PE=1 SV=2 - [SMCA4_HUMAN]	10.2	1	12	15	28	333.626	5.89	9	12	555.328	7.35	10	16	1647	184.53	7.88428
P17174	Aspartate aminotransferase, cytoplasmic OS=Homo sapiens GN=GOT1 PE=1 SV=3 - [AATC_HUMAN]	10.17	1	3	3	3					62.99	10.17	3	3	413	46.2185	7.00537
Q5JTV8	Torsin-1A-interacting protein 1 OS=Homo sapiens GN=TOR1AIP1 PE=1 SV=2 - [TOIP1_HUMAN]	10.12	1	4	4	4					117.015	10.12	4	4	583	66.2083	8.17725
O43790	Keratin, type II cuticular Hb6 OS=Homo sapiens GN=KRT86 PE=1 SV=1 - [KRT86_HUMAN]	10.08	5	6	6	7	200.01	10.08	6	7					486	53.4663	5.65576
O43776	Asparagine--tRNA ligase, cytoplasmic OS=Homo sapiens GN=NARS PE=1 SV=1 - [SYNC_HUMAN]	10.04	1	5	5	5	188.16	10.04	5	5					548	62.9025	6.25244
P07197	Neurofilament medium polypeptide OS=Homo sapiens GN=NEFM PE=1 SV=3 - [NFM_HUMAN]	10.04	1	6	7	13					452.372	10.04	7	13	916	102.411	4.90674
O60306	Intron-binding protein aquarius OS=Homo sapiens GN=AQR PE=1 SV=4 - [AQR_HUMAN]	10.03	1	13	13	17	180.606	5.25	7	7	307.41	7.74	9	10	1485	171.186	6.3667
Q9NTJ3	Structural maintenance of chromosomes protein 4 OS=Homo sapiens GN=SMC4 PE=1 SV=2 - [SMC4_HUMAN]	10.02	1	11	11	18	274.521	5.98	7	9	284.633	7.07	7	9	1288	147.091	6.78564
Q8NBX0	Saccharopine dehydrogenase-like oxidoreductase OS=Homo sapiens GN=SCCPDH PE=1 SV=1 - [SCPDL_HUMAN]	10.02	1	3	3	3					96.1267	10.02	3	3	429	47.1215	9.14404
Q07065	Cytoskeleton-associated protein 4 OS=Homo sapiens GN=CKAP4 PE=1 SV=2 - [CKAP4_HUMAN]	9.97	1	4	4	4	170.564	9.97	4	4					602	65.9827	5.92236
P36871	Phosphoglucomutase-1 OS=Homo sapiens GN=PGM1 PE=1 SV=3 - [PGM1_HUMAN]	9.96	1	4	4	4	215.058	9.96	4	4					562	61.4105	6.75635
P52209	6-phosphogluconate dehydrogenase, decarboxylating OS=Homo sapiens GN=PGD PE=1 SV=3 - [6PGD_HUMAN]	9.94	1	3	3	3	73.6394	9.94	3	3					483	53.106	7.2251
P13674	Prolyl 4-hydroxylase subunit alpha-1 OS=Homo sapiens GN=P4HA1 PE=1 SV=2 - [P4HA1_HUMAN]	9.93	1	4	4	4	105.042	9.93	4	4					534	61.011	6.01123
P48637	Glutathione synthetase OS=Homo sapiens GN=GSS PE=1 SV=1 - [GSHB_HUMAN]	9.92	1	3	3	3	125.143	9.92	3	3					474	52.3523	5.92236
Q8NBF2	NHL repeat-containing protein 2 OS=Homo sapiens GN=NHLRC2 PE=1 SV=1 - [NHLC2_HUMAN]	9.92	1	5	5	6	79.33	4.96	3	3	92.9233	6.61	3	3	726	79.3935	5.5542
P56192	Methionine--tRNA ligase, cytoplasmic OS=Homo sapiens GN=MARS PE=1 SV=2 - [SYMC_HUMAN]	9.89	1	7	7	12	260.372	4.11	3	8	126.84	7	4	4	900	101.052	6.16357
P11498	Pyruvate carboxylase, mitochondrial OS=Homo sapiens GN=PC PE=1 SV=2 - [PYC_HUMAN]	9.85	1	9	9	11	118.737	3.23	3	3	284.006	7.81	7	8	1178	129.551	6.84424
O00743	Serine/threonine-protein phosphatase 6 catalytic subunit OS=Homo sapiens GN=PPP6C PE=1 SV=1 - [PPP6_HUMAN]	9.84	1	3	3	3					81.7774	9.84	3	3	305	35.1215	5.69385
P51116	Fragile X mental retardation syndrome-related protein 2 OS=Homo sapiens GN=FXR2 PE=1 SV=2 - [FXR2_HUMAN]	9.81	1	4	4	5					185.193	9.81	4	5	673	74.178	6.22705
P07384	Calpain-1 catalytic subunit OS=Homo sapiens GN=CAPN1 PE=1 SV=1 - [CAN1_HUMAN]	9.8	1	7	7	14	246.83	9.8	7	7	240.522	7.14	4	7	714	81.8382	5.66846
Q92973	Transportin-1 OS=Homo sapiens GN=TNPO1 PE=1 SV=2 - [TNPO1_HUMAN]	9.8	1	5	9	16	177.382	6.46	6	8	234.843	7.46	6	8	898	102.289	4.98291
Q9Y678	Coatomer subunit gamma-1 OS=Homo sapiens GN=COPG1 PE=1 SV=1 - [COPG1_HUMAN]	9.73	1	4	6	12	387.192	9.73	6	12					874	97.6555	5.46533
P49189	4-trimethylaminobutyraldehyde dehydrogenase OS=Homo sapiens GN=ALDH9A1 PE=1 SV=3 - [AL9A1_HUMAN]	9.72	1	4	4	11	183.889	9.72	4	6	143.576	9.72	4	5	494	53.767	5.87158
Q02218	2-oxoglutarate dehydrogenase, mitochondrial OS=Homo sapiens GN=OGDH PE=1 SV=3 - [ODO1_HUMAN]	9.68	1	8	8	12	213.697	5.08	5	6	212.26	7.14	5	6	1023	115.861	6.85889
Q9UBB4	Ataxin-10 OS=Homo sapiens GN=ATXN10 PE=1 SV=1 - [ATX10_HUMAN]	9.68	1	3	3	3					139.533	9.68	3	3	475	53.4548	5.24951
Q9UHX1	Poly(U)-binding-splicing factor PUF60 OS=Homo sapiens GN=PUF60 PE=1 SV=1 - [PUF60_HUMAN]	9.66	1	3	3	5					117.31	9.66	3	5	559	59.8376	5.2876
Q14525	Keratin, type I cuticular Ha3-II OS=Homo sapiens GN=KRT33B PE=2 SV=3 - [KT33B_HUMAN]	9.65	3	3	4	7	196.946	9.65	4	7					404	46.1845	4.84326
A6NKG5	Retrotransposon-like protein 1 OS=Homo sapiens GN=RTL1 PE=2 SV=3 - [RTL1_HUMAN]	9.65	1	11	11	15	245.668	5.6	6	8	181.149	4.79	6	7	1358	154.95	5.21143
Q10567	AP-1 complex subunit beta-1 OS=Homo sapiens GN=AP1B1 PE=1 SV=2 - [AP1B1_HUMAN]	9.59	1	4	6	16	255.12	6.74	5	7	310.119	6.64	4	9	949	104.57	5.05908
Q92797	Symplekin OS=Homo sapiens GN=SYMPK PE=1 SV=2 - [SYMPK_HUMAN]	9.58	1	8	8	16	343.865	6.99	7	10	264.442	5.81	4	6	1274	141.059	6.12549
Q14240	Eukaryotic initiation factor 4A-II OS=Homo sapiens GN=EIF4A2 PE=1 SV=2 - [IF4A2_HUMAN]	9.58	1	1	3	8	411.362	9.58	3	8					407	46.3728	5.47803
Q8TCS8	Polyribonucleotide nucleotidyltransferase 1, mitochondrial OS=Homo sapiens GN=PNPT1 PE=1 SV=2 - [PNPT1_HUMAN]	9.58	1	6	7	12	202.929	8.3	6	8	110.75	4.09	3	4	783	85.8966	7.76709
Q13618	Cullin-3 OS=Homo sapiens GN=CUL3 PE=1 SV=2 - [CUL3_HUMAN]	9.51	1	7	7	13	268.722	7.68	5	7	160.554	5.86	5	6	768	88.8735	8.48486
P11310	Medium-chain specific acyl-CoA dehydrogenase, mitochondrial OS=Homo sapiens GN=ACADM PE=1 SV=1 - [ACADM_HUMAN]	9.5	1	3	3	3					140.693	9.5	3	3	421	46.5586	8.36768
Q9Y6C2	EMILIN-1 OS=Homo sapiens GN=EMILIN1 PE=1 SV=2 - [EMIL1_HUMAN]	9.45	1	6	6	8	137.05	5.71	3	4	102.5	5.31	4	4	1016	106.601	5.14795
Q6PGP7	Tetratricopeptide repeat protein 37 OS=Homo sapiens GN=TTC37 PE=1 SV=1 - [TTC37_HUMAN]	9.4	1	12	12	19	345.504	6.78	9	10	343.879	7.29	9	9	1564	175.375	7.53271
Q9UIA9	Exportin-7 OS=Homo sapiens GN=XPO7 PE=1 SV=3 - [XPO7_HUMAN]	9.38	1	8	8	9	227.912	5.8	5	5	103.031	4.69	4	4	1087	123.828	6.31592
Q9NTK5	Obg-like ATPase 1 OS=Homo sapiens GN=OLA1 PE=1 SV=2 - [OLA1_HUMAN]	9.34	1	3	3	3	101.699	9.34	3	3					396	44.7153	7.81104
Q96A65	Exocyst complex component 4 OS=Homo sapiens GN=EXOC4 PE=1 SV=1 - [EXOC4_HUMAN]	9.34	1	7	7	7					261.143	9.34	7	7	974	110.429	6.49365
P04424	Argininosuccinate lyase OS=Homo sapiens GN=ASL PE=1 SV=4 - [ARLY_HUMAN]	9.27	1	3	3	3	86.9923	9.27	3	3					464	51.6253	6.48096
O96011	Peroxisomal membrane protein 11B OS=Homo sapiens GN=PEX11B PE=1 SV=1 - [PX11B_HUMAN]	9.27	1	3	3	4					132.826	9.27	3	4	259	28.4132	9.84717
Q14839	Chromodomain-helicase-DNA-binding protein 4 OS=Homo sapiens GN=CHD4 PE=1 SV=2 - [CHD4_HUMAN]	9.26	3	17	17	46	277.526	5.44	10	12	722.665	8.37	16	34	1912	217.867	5.85889
P52292	Importin subunit alpha-1 OS=Homo sapiens GN=KPNA2 PE=1 SV=1 - [IMA1_HUMAN]	9.26	1	3	3	4	210.219	9.26	3	4					529	57.8259	5.40186
Q7L576	Cytoplasmic FMR1-interacting protein 1 OS=Homo sapiens GN=CYFIP1 PE=1 SV=1 - [CYFP1_HUMAN]	9.26	1	5	11	18	373.206	7.26	9	12	215.921	4.55	5	6	1253	145.089	6.90283
P38919	Eukaryotic initiation factor 4A-III OS=Homo sapiens GN=EIF4A3 PE=1 SV=4 - [IF4A3_HUMAN]	9.25	1	3	3	10					311.092	9.25	3	10	411	46.8412	6.72705
P10253	Lysosomal alpha-glucosidase OS=Homo sapiens GN=GAA PE=1 SV=4 - [LYAG_HUMAN]	9.24	1	6	6	10	197.854	5.57	4	6	203.635	6.41	4	4	952	105.257	5.99854
P53992	Protein transport protein Sec24C OS=Homo sapiens GN=SEC24C PE=1 SV=3 - [SC24C_HUMAN]	9.23	1	8	8	17	271.559	8.32	7	10	168.096	5.67	5	7	1094	118.249	7.06396
O43852	Calumenin OS=Homo sapiens GN=CALU PE=1 SV=2 - [CALU_HUMAN]	9.21	1	3	3	5	129.62	9.21	3	5					315	37.0835	4.64014
Q12765	Secernin-1 OS=Homo sapiens GN=SCRN1 PE=1 SV=2 - [SCRN1_HUMAN]	9.18	1	3	3	5					142.166	9.18	3	5	414	46.3525	4.75439
P30154	Serine/threonine-protein phosphatase 2A 65 kDa regulatory subunit A beta isoform OS=Homo sapiens GN=PPP2R1B PE=1 SV=3 - [2AAB_HUMAN]	9.15	1	1	3	3	80.7518	9.15	3	3					601	66.1715	4.94482
Q969S9	Ribosome-releasing factor 2, mitochondrial OS=Homo sapiens GN=GFM2 PE=1 SV=1 - [RRF2M_HUMAN]	9.11	1	7	7	13	179.591	9.11	7	8	199.351	5.01	3	5	779	86.5461	6.50732
P21399	Cytoplasmic aconitate hydratase OS=Homo sapiens GN=ACO1 PE=1 SV=3 - [ACOC_HUMAN]	9.11	1	5	5	11	321.783	9.11	5	7	278.163	5.74	3	4	889	98.3366	6.68311
Q99459	Cell division cycle 5-like protein OS=Homo sapiens GN=CDC5L PE=1 SV=2 - [CDC5L_HUMAN]	9.1	1	6	6	9	276.631	9.1	6	6	121.42	3.87	3	3	802	92.1937	8.17725
P09172	Dopamine beta-hydroxylase OS=Homo sapiens GN=DBH PE=1 SV=3 - [DOPO_HUMAN]	9.08	1	4	4	11	173.928	6.65	3	4	265.938	7.13	3	7	617	69.0207	6.41748
Q9BQ52	Zinc phosphodiesterase ELAC protein 2 OS=Homo sapiens GN=ELAC2 PE=1 SV=2 - [RNZ2_HUMAN]	9.08	1	5	5	5	186.538	9.08	5	5					826	92.1602	7.89893
Q5VTR2	E3 ubiquitin-protein ligase BRE1A OS=Homo sapiens GN=RNF20 PE=1 SV=2 - [BRE1A_HUMAN]	9.03	1	6	7	11	81.523	3.49	4	4	238.518	8.21	6	7	975	113.592	5.93506
Q92542	Nicastrin OS=Homo sapiens GN=NCSTN PE=1 SV=2 - [NICA_HUMAN]	9.03	1	5	5	13	205.739	5.92	4	7	179.205	7.48	4	6	709	78.3615	5.98584
P55265	Double-stranded RNA-specific adenosine deaminase OS=Homo sapiens GN=ADAR PE=1 SV=4 - [DSRAD_HUMAN]	8.97	1	10	10	19	252.028	3.51	4	8	382.243	8.32	9	11	1226	135.981	8.646
Q9UMS6	Synaptopodin-2 OS=Homo sapiens GN=SYNPO2 PE=1 SV=2 - [SYNP2_HUMAN]	8.87	1	8	8	10					271.203	8.87	8	10	1093	117.441	8.57275
Q99567	Nuclear pore complex protein Nup88 OS=Homo sapiens GN=NUP88 PE=1 SV=2 - [NUP88_HUMAN]	8.77	1	4	4	4					113.113	8.77	4	4	741	83.4888	5.69385
P49916	DNA ligase 3 OS=Homo sapiens GN=LIG3 PE=1 SV=2 - [DNLI3_HUMAN]	8.72	1	8	8	11	197.944	5.05	5	5	205.023	7.04	6	6	1009	112.835	9.01221
Q13247	Serine/arginine-rich splicing factor 6 OS=Homo sapiens GN=SRSF6 PE=1 SV=2 - [SRSF6_HUMAN]	8.72	1	3	3	4	127.75	8.72	3	4					344	39.5634	11.4292
P51648	Fatty aldehyde dehydrogenase OS=Homo sapiens GN=ALDH3A2 PE=1 SV=1 - [AL3A2_HUMAN]	8.66	1	3	3	3	175.249	8.66	3	3					485	54.8129	7.88428
Q01433	AMP deaminase 2 OS=Homo sapiens GN=AMPD2 PE=1 SV=2 - [AMPD2_HUMAN]	8.65	1	7	7	8	206.749	8.65	7	8					879	100.624	6.93213
Q9P258	Protein RCC2 OS=Homo sapiens GN=RCC2 PE=1 SV=2 - [RCC2_HUMAN]	8.62	1	4	4	5					141.967	8.62	4	5	522	56.0492	8.77783
Q8N6R0	Methyltransferase-like protein 13 OS=Homo sapiens GN=METTL13 PE=1 SV=1 - [MET13_HUMAN]	8.58	1	5	5	11	226.074	7.3	4	5	213.175	6.72	4	6	699	78.7175	6.72705
O15042	U2 snRNP-associated SURP motif-containing protein OS=Homo sapiens GN=U2SURP PE=1 SV=2 - [SR140_HUMAN]	8.55	1	7	7	10	106.695	3.69	3	4	151.213	7.77	6	6	1029	118.219	8.47021
P52701	DNA mismatch repair protein Msh6 OS=Homo sapiens GN=MSH6 PE=1 SV=2 - [MSH6_HUMAN]	8.53	1	10	10	16	99.8662	3.38	4	4	319.533	7.35	9	12	1360	152.689	6.90283
Q9NY47	Voltage-dependent calcium channel subunit alpha-2/delta-2 OS=Homo sapiens GN=CACNA2D2 PE=1 SV=2 - [CA2D2_HUMAN]	8.52	1	9	9	14	450.548	7.57	8	11	134.283	2.78	3	3	1150	129.735	5.79541
Q9NYF8	Bcl-2-associated transcription factor 1 OS=Homo sapiens GN=BCLAF1 PE=1 SV=2 - [BCLF1_HUMAN]	8.48	1	6	6	10					217.108	8.48	6	10	920	106.059	9.979
O43264	Centromere/kinetochore protein zw10 homolog OS=Homo sapiens GN=ZW10 PE=1 SV=3 - [ZW10_HUMAN]	8.47	1	6	6	12	153.64	3.98	3	5	200.779	8.47	6	7	779	88.7729	6.26514
Q16181	Septin-7 OS=Homo sapiens GN=SEPT7 PE=1 SV=2 - [SEPT7_HUMAN]	8.47	1	3	3	3					106.357	8.47	3	3	437	50.648	8.63135
P48449	Lanosterol synthase OS=Homo sapiens GN=LSS PE=1 SV=1 - [ERG7_HUMAN]	8.47	1	5	5	5					147.88	8.47	5	5	732	83.2551	6.60986
Q99613	Eukaryotic translation initiation factor 3 subunit C OS=Homo sapiens GN=EIF3C PE=1 SV=1 - [EIF3C_HUMAN]	8.43	2	10	10	20	241.161	5.26	5	7	465.571	8.43	9	13	913	105.278	5.68115
Q8N1G4	Leucine-rich repeat-containing protein 47 OS=Homo sapiens GN=LRRC47 PE=1 SV=1 - [LRC47_HUMAN]	8.4	1	3	3	3	74.2738	8.4	3	3					583	63.4337	8.27979
Q6PJG6	BRCA1-associated ATM activator 1 OS=Homo sapiens GN=BRAT1 PE=1 SV=2 - [BRAT1_HUMAN]	8.4	1	4	4	6	172.98	4.87	3	3	112.833	6.7	3	3	821	88.0629	5.2749
Q99543	DnaJ homolog subfamily C member 2 OS=Homo sapiens GN=DNAJC2 PE=1 SV=4 - [DNJC2_HUMAN]	8.37	1	5	5	5	179.311	8.37	5	5					621	71.9516	8.70459
Q14108	Lysosome membrane protein 2 OS=Homo sapiens GN=SCARB2 PE=1 SV=2 - [SCRB2_HUMAN]	8.37	1	3	3	4	125.417	8.37	3	4					478	54.2555	5.13525
Q9BT78	COP9 signalosome complex subunit 4 OS=Homo sapiens GN=COPS4 PE=1 SV=1 - [CSN4_HUMAN]	8.37	1	3	3	3	100.734	8.37	3	3					406	46.2397	5.8335
P35573	Glycogen debranching enzyme OS=Homo sapiens GN=AGL PE=1 SV=3 - [GDE_HUMAN]	8.36	1	12	12	14	213.146	6.33	9	9	118.717	4.9	5	5	1532	174.652	6.75635
Q9H936	Mitochondrial glutamate carrier 1 OS=Homo sapiens GN=SLC25A22 PE=1 SV=1 - [GHC1_HUMAN]	8.36	1	3	3	3					60.6012	8.36	3	3	323	34.4483	9.29053
Q92888	Rho guanine nucleotide exchange factor 1 OS=Homo sapiens GN=ARHGEF1 PE=1 SV=2 - [ARHG1_HUMAN]	8.33	1	7	8	10	134.164	6.69	5	5	174.722	5.37	5	5	912	102.371	5.65576
O95831	Apoptosis-inducing factor 1, mitochondrial OS=Homo sapiens GN=AIFM1 PE=1 SV=1 - [AIFM1_HUMAN]	8.32	1	4	4	4	163.14	8.32	4	4					613	66.8589	8.95361
Q9Y2X3	Nucleolar protein 58 OS=Homo sapiens GN=NOP58 PE=1 SV=1 - [NOP58_HUMAN]	8.32	1	3	3	3					99.9605	8.32	3	3	529	59.5405	8.92432
Q96T37	Putative RNA-binding protein 15 OS=Homo sapiens GN=RBM15 PE=1 SV=2 - [RBM15_HUMAN]	8.29	1	5	5	7	127.695	6.86	4	4	126.288	5.02	3	3	977	107.124	10.0815
Q00325	Phosphate carrier protein, mitochondrial OS=Homo sapiens GN=SLC25A3 PE=1 SV=2 - [MPCP_HUMAN]	8.29	1	3	3	7					170.367	8.29	3	7	362	40.0687	9.37842
O95453	Poly(A)-specific ribonuclease PARN OS=Homo sapiens GN=PARN PE=1 SV=1 - [PARN_HUMAN]	8.29	1	3	3	3					129.543	8.29	3	3	639	73.4048	6.20166
Q6P2Q9	Pre-mRNA-processing-splicing factor 8 OS=Homo sapiens GN=PRPF8 PE=1 SV=2 - [PRP8_HUMAN]	8.27	1	17	17	34	389.297	4.33	9	13	665.023	7.02	14	21	2335	273.427	8.83643
P11387	DNA topoisomerase 1 OS=Homo sapiens GN=TOP1 PE=1 SV=2 - [TOP1_HUMAN]	8.24	1	5	5	6	93.2768	4.97	3	3	63.6174	4.44	3	3	765	90.6689	9.30518
Q96AE4	Far upstream element-binding protein 1 OS=Homo sapiens GN=FUBP1 PE=1 SV=3 - [FUBP1_HUMAN]	8.23	1	4	4	4	129.117	8.23	4	4					644	67.5185	7.60596
O94888	UBX domain-containing protein 7 OS=Homo sapiens GN=UBXN7 PE=1 SV=2 - [UBXN7_HUMAN]	8.18	1	3	3	3	73.6267	8.18	3	3					489	54.8283	5.16064
P06396	Gelsolin OS=Homo sapiens GN=GSN PE=1 SV=1 - [GELS_HUMAN]	8.18	1	3	3	4					177.09	8.18	3	4	782	85.6442	6.27783
Q9UQ88	Cyclin-dependent kinase 11A OS=Homo sapiens GN=CDK11A PE=1 SV=4 - [CD11A_HUMAN]	8.17	2	6	6	6	94.7533	4.34	3	3	112.221	3.83	3	3	783	91.3055	5.36377
Q9UKN8	General transcription factor 3C polypeptide 4 OS=Homo sapiens GN=GTF3C4 PE=1 SV=2 - [TF3C4_HUMAN]	8.15	1	5	5	7	91.6681	4.5	3	3	92.31	4.74	3	4	822	91.9235	6.65381
P11172	Uridine 5'-monophosphate synthase OS=Homo sapiens GN=UMPS PE=1 SV=1 - [UMPS_HUMAN]	8.13	1	3	3	3	158.318	8.13	3	3					480	52.1886	7.23975
Q13330	Metastasis-associated protein MTA1 OS=Homo sapiens GN=MTA1 PE=1 SV=2 - [MTA1_HUMAN]	8.11	1	5	5	6	195.181	8.11	5	6					715	80.7353	9.26123
Q14166	Tubulin--tyrosine ligase-like protein 12 OS=Homo sapiens GN=TTLL12 PE=1 SV=2 - [TTL12_HUMAN]	8.07	1	4	4	5					140.827	8.07	4	5	644	74.356	5.52881
O60282	Kinesin heavy chain isoform 5C OS=Homo sapiens GN=KIF5C PE=1 SV=1 - [KIF5C_HUMAN]	8.05	1	1	6	7					324.511	8.05	6	7	957	109.427	6.18896
Q12788	Transducin beta-like protein 3 OS=Homo sapiens GN=TBL3 PE=1 SV=2 - [TBL3_HUMAN]	8.04	1	5	5	6					181.799	8.04	5	6	808	88.9785	6.90283
Q08380	Galectin-3-binding protein OS=Homo sapiens GN=LGALS3BP PE=1 SV=1 - [LG3BP_HUMAN]	8.03	1	4	4	4					78.9795	8.03	4	4	585	65.2893	5.2749
Q9UG63	ATP-binding cassette sub-family F member 2 OS=Homo sapiens GN=ABCF2 PE=1 SV=2 - [ABCF2_HUMAN]	8.03	1	4	4	4					79.5256	8.03	4	4	623	71.2446	7.37158
O14776	Transcription elongation regulator 1 OS=Homo sapiens GN=TCERG1 PE=1 SV=2 - [TCRG1_HUMAN]	8.01	1	10	10	12	271.278	8.01	10	12					1098	123.823	8.646
P35520	Cystathionine beta-synthase OS=Homo sapiens GN=CBS PE=1 SV=2 - [CBS_HUMAN]	7.99	1	3	3	3	88.5719	7.99	3	3					551	60.5482	6.65381
Q68E01	Integrator complex subunit 3 OS=Homo sapiens GN=INTS3 PE=1 SV=1 - [INT3_HUMAN]	7.96	1	5	5	7					369.433	7.96	5	7	1043	117.994	5.79541
Q04637	Eukaryotic translation initiation factor 4 gamma 1 OS=Homo sapiens GN=EIF4G1 PE=1 SV=4 - [IF4G1_HUMAN]	7.94	1	9	11	21	360.817	6.44	9	13	243.177	4.88	6	8	1599	175.382	5.32568
Q16401	26S proteasome non-ATPase regulatory subunit 5 OS=Homo sapiens GN=PSMD5 PE=1 SV=3 - [PSMD5_HUMAN]	7.94	1	4	4	6	213.342	7.94	4	6					504	56.1604	5.47803
O00425	Insulin-like growth factor 2 mRNA-binding protein 3 OS=Homo sapiens GN=IGF2BP3 PE=1 SV=2 - [IF2B3_HUMAN]	7.94	1	3	3	4	144.037	7.94	3	4					579	63.6656	8.86572
P39023	60S ribosomal protein L3 OS=Homo sapiens GN=RPL3 PE=1 SV=2 - [RL3_HUMAN]	7.94	1	3	3	9					225.097	7.94	3	9	403	46.0798	10.1841
Q16537	Serine/threonine-protein phosphatase 2A 56 kDa regulatory subunit epsilon isoform OS=Homo sapiens GN=PPP2R5E PE=1 SV=1 - [2A5E_HUMAN]	7.92	1	3	3	3	115.153	7.92	3	3					467	54.6645	6.94678
O76031	ATP-dependent Clp protease ATP-binding subunit clpX-like, mitochondrial OS=Homo sapiens GN=CLPX PE=1 SV=2 - [CLPX_HUMAN]	7.9	1	4	4	4	143.9	7.9	4	4					633	69.1807	7.57666
Q32P28	Prolyl 3-hydroxylase 1 OS=Homo sapiens GN=LEPRE1 PE=1 SV=2 - [P3H1_HUMAN]	7.88	1	5	5	8	128.491	5.16	3	4	133.681	5.84	4	4	736	83.3411	5.13525
Q9BTT0	Acidic leucine-rich nuclear phosphoprotein 32 family member E OS=Homo sapiens GN=ANP32E PE=1 SV=1 - [AN32E_HUMAN]	7.84	1	3	3	5	225.025	7.84	3	5					268	30.6738	3.85303
P18887	DNA repair protein XRCC1 OS=Homo sapiens GN=XRCC1 PE=1 SV=2 - [XRCC1_HUMAN]	7.74	1	4	4	9	160.009	5.69	3	5	136.746	5.21	3	4	633	69.4339	6.39209
Q86YR5	G-protein-signaling modulator 1 OS=Homo sapiens GN=GPSM1 PE=1 SV=2 - [GPSM1_HUMAN]	7.7	1	4	4	5	154.593	7.7	4	5					675	74.4642	6.53662
Q9Y5L0	Transportin-3 OS=Homo sapiens GN=TNPO3 PE=1 SV=3 - [TNPO3_HUMAN]	7.69	1	4	4	9	173.091	7.69	4	5	119.59	6.07	3	4	923	104.136	5.56689
Q9GZR7	ATP-dependent RNA helicase DDX24 OS=Homo sapiens GN=DDX24 PE=1 SV=1 - [DDX24_HUMAN]	7.68	1	5	5	5					146.108	7.68	5	5	859	96.2715	9.05615
Q9UQ35	Serine/arginine repetitive matrix protein 2 OS=Homo sapiens GN=SRRM2 PE=1 SV=2 - [SRRM2_HUMAN]	7.67	1	15	15	28	401.786	5.23	10	12	542.858	6.21	12	16	2752	299.438	12.0591
Q96GQ7	Probable ATP-dependent RNA helicase DDX27 OS=Homo sapiens GN=DDX27 PE=1 SV=2 - [DDX27_HUMAN]	7.66	1	5	5	6					125.536	7.66	5	6	796	89.7792	9.27588
Q86VM9	Zinc finger CCCH domain-containing protein 18 OS=Homo sapiens GN=ZC3H18 PE=1 SV=2 - [ZCH18_HUMAN]	7.66	1	6	6	6					202.753	7.66	6	6	953	106.316	8.32373
Q96FV9	THO complex subunit 1 OS=Homo sapiens GN=THOC1 PE=1 SV=1 - [THOC1_HUMAN]	7.61	1	4	4	4					200.186	7.61	4	4	657	75.6185	4.98291
P11388	DNA topoisomerase 2-alpha OS=Homo sapiens GN=TOP2A PE=1 SV=3 - [TOP2A_HUMAN]	7.51	1	5	10	15	124.854	2.42	3	3	388.753	7.51	10	12	1531	174.276	8.71924
P27708	CAD protein OS=Homo sapiens GN=CAD PE=1 SV=3 - [PYR1_HUMAN]	7.51	1	15	15	44	687.055	6.47	13	28	394.027	4.9	10	16	2225	242.829	6.45557
P49915	GMP synthase [glutamine-hydrolyzing] OS=Homo sapiens GN=GMPS PE=1 SV=1 - [GUAA_HUMAN]	7.5	1	4	4	4					131.8	7.5	4	4	693	76.667	6.87354
Q9Y2L1	Exosome complex exonuclease RRP44 OS=Homo sapiens GN=DIS3 PE=1 SV=2 - [RRP44_HUMAN]	7.41	1	3	3	3					117.811	7.41	3	3	958	108.934	7.13721
Q6S8J3	POTE ankyrin domain family member E OS=Homo sapiens GN=POTEE PE=1 SV=3 - [POTEE_HUMAN]	7.35	5	1	6	49	805.659	7.35	6	24	911.754	6.33	5	25	1075	121.286	6.20166
P50995	Annexin A11 OS=Homo sapiens GN=ANXA11 PE=1 SV=1 - [ANX11_HUMAN]	7.33	1	3	3	3					75.8162	7.33	3	3	505	54.3551	7.6499
P11166	Solute carrier family 2, facilitated glucose transporter member 1 OS=Homo sapiens GN=SLC2A1 PE=1 SV=2 - [GTR1_HUMAN]	7.32	1	4	4	5	169.162	7.32	4	5					492	54.0485	8.71924
Q9NXF1	Testis-expressed sequence 10 protein OS=Homo sapiens GN=TEX10 PE=1 SV=2 - [TEX10_HUMAN]	7.32	1	5	5	5					196.962	7.32	5	5	929	105.608	9.36377
Q5XKE5	Keratin, type II cytoskeletal 79 OS=Homo sapiens GN=KRT79 PE=1 SV=2 - [K2C79_HUMAN]	7.29	1	1	4	16	602.916	7.29	4	16					535	57.8002	7.1958
O15020	Spectrin beta chain, non-erythrocytic 2 OS=Homo sapiens GN=SPTBN2 PE=1 SV=3 - [SPTN2_HUMAN]	7.28	1	9	13	16	205.404	3.26	6	7	236.689	4.6	8	9	2390	271.157	6.11279
Q14315	Filamin-C OS=Homo sapiens GN=FLNC PE=1 SV=3 - [FLNC_HUMAN]	7.23	1	13	17	37	473.093	6.09	14	18	626.207	6.17	14	19	2725	290.841	5.97314
Q6PKG0	La-related protein 1 OS=Homo sapiens GN=LARP1 PE=1 SV=2 - [LARP1_HUMAN]	7.21	1	6	6	11	209.565	6.57	5	7	124.469	3.19	3	4	1096	123.434	8.82178
P21397	Amine oxidase [flavin-containing] A OS=Homo sapiens GN=MAOA PE=1 SV=1 - [AOFA_HUMAN]	7.21	1	3	3	3	126.663	7.21	3	3					527	59.6435	7.85498
P48147	Prolyl endopeptidase OS=Homo sapiens GN=PREP PE=1 SV=2 - [PPCE_HUMAN]	7.18	1	4	4	5					221.897	7.18	4	5	710	80.648	5.85889
Q9NVI1	Fanconi anemia group I protein OS=Homo sapiens GN=FANCI PE=1 SV=4 - [FANCI_HUMAN]	7.15	1	7	7	7	96.01	4.29	4	4	114.094	2.86	3	3	1328	149.229	6.7417
P40692	DNA mismatch repair protein Mlh1 OS=Homo sapiens GN=MLH1 PE=1 SV=1 - [MLH1_HUMAN]	7.14	1	3	3	3	119.477	7.14	3	3					756	84.548	5.71924
P21980	Protein-glutamine gamma-glutamyltransferase 2 OS=Homo sapiens GN=TGM2 PE=1 SV=2 - [TGM2_HUMAN]	7.13	1	4	4	4					144.237	7.13	4	4	687	77.2797	5.22412
Q13620	Cullin-4B OS=Homo sapiens GN=CUL4B PE=1 SV=4 - [CUL4B_HUMAN]	7.12	1	2	5	7					266.639	7.12	5	7	913	103.916	7.37158
Q96EY7	Pentatricopeptide repeat domain-containing protein 3, mitochondrial OS=Homo sapiens GN=PTCD3 PE=1 SV=3 - [PTCD3_HUMAN]	7.11	1	4	4	4					191.7	7.11	4	4	689	78.4997	6.41748
Q8NE71	ATP-binding cassette sub-family F member 1 OS=Homo sapiens GN=ABCF1 PE=1 SV=2 - [ABCF1_HUMAN]	7.1	1	5	5	11	231.1	5.8	4	5	215.742	3.79	3	6	845	95.8665	6.80029
Q9Y2A7	Nck-associated protein 1 OS=Homo sapiens GN=NCKAP1 PE=1 SV=1 - [NCKP1_HUMAN]	7.09	1	5	5	6					236.469	7.09	5	6	1128	128.707	6.62451
Q93009	Ubiquitin carboxyl-terminal hydrolase 7 OS=Homo sapiens GN=USP7 PE=1 SV=2 - [UBP7_HUMAN]	7.08	1	7	7	9	94.4087	3.09	3	3	146.777	5.99	6	6	1102	128.22	5.5542
Q12907	Vesicular integral-membrane protein VIP36 OS=Homo sapiens GN=LMAN2 PE=1 SV=1 - [LMAN2_HUMAN]	7.02	1	3	3	3					100.8	7.02	3	3	356	40.2031	6.94678
P24928	DNA-directed RNA polymerase II subunit RPB1 OS=Homo sapiens GN=POLR2A PE=1 SV=2 - [RPB1_HUMAN]	7.01	1	10	10	14	218.365	2.89	5	6	211.079	5.03	7	8	1970	217.039	7.37158
Q9Y4W2	Ribosomal biogenesis protein LAS1L OS=Homo sapiens GN=LAS1L PE=1 SV=2 - [LAS1L_HUMAN]	6.95	1	3	3	5					156.123	6.95	3	5	734	83.0128	4.729
P12956	X-ray repair cross-complementing protein 6 OS=Homo sapiens GN=XRCC6 PE=1 SV=2 - [XRCC6_HUMAN]	6.9	1	3	3	3	110.243	6.9	3	3					609	69.7991	6.63916
Q8WX92	Negative elongation factor B OS=Homo sapiens GN=NELFB PE=1 SV=1 - [NELFB_HUMAN]	6.9	1	3	3	3					141.942	6.9	3	3	580	65.6554	6.12549
O75150	E3 ubiquitin-protein ligase BRE1B OS=Homo sapiens GN=RNF40 PE=1 SV=4 - [BRE1B_HUMAN]	6.89	1	4	5	7	66.9212	3.9	3	3	124.904	4.8	4	4	1001	113.581	6.22705
Q8TDZ2	Protein-methionine sulfoxide oxidase MICAL1 OS=Homo sapiens GN=MICAL1 PE=1 SV=2 - [MICA1_HUMAN]	6.84	1	5	5	5					131.508	6.84	5	5	1067	117.801	6.40479
O95757	Heat shock 70 kDa protein 4L OS=Homo sapiens GN=HSPA4L PE=1 SV=3 - [HS74L_HUMAN]	6.79	1	3	5	7	89.7141	4.77	3	4	97.6133	5.6	3	3	839	94.4525	5.88428
Q9NWH9	SAFB-like transcription modulator OS=Homo sapiens GN=SLTM PE=1 SV=2 - [SLTM_HUMAN]	6.77	1	7	7	14	211.61	2.8	3	4	327.544	6.77	7	10	1034	117.079	7.86963
O00567	Nucleolar protein 56 OS=Homo sapiens GN=NOP56 PE=1 SV=4 - [NOP56_HUMAN]	6.73	1	3	3	4					132.961	6.73	3	4	594	66.0087	9.18799
P12035	Keratin, type II cytoskeletal 3 OS=Homo sapiens GN=KRT3 PE=1 SV=3 - [K2C3_HUMAN]	6.69	1	1	4	7	208.076	6.69	4	7					628	64.3776	6.48096
Q9BYT8	Neurolysin, mitochondrial OS=Homo sapiens GN=NLN PE=1 SV=1 - [NEUL_HUMAN]	6.68	1	3	3	3					96.8515	6.68	3	3	704	80.5997	6.63916
Q9BUJ2	Heterogeneous nuclear ribonucleoprotein U-like protein 1 OS=Homo sapiens GN=HNRNPUL1 PE=1 SV=2 - [HNRL1_HUMAN]	6.66	1	4	4	6					241.716	6.66	4	6	856	95.6793	6.91748
P10643	Complement component C7 OS=Homo sapiens GN=C7 PE=1 SV=2 - [CO7_HUMAN]	6.64	1	4	4	4	156.892	6.64	4	4					843	93.4573	6.48096
Q9P2B2	Prostaglandin F2 receptor negative regulator OS=Homo sapiens GN=PTGFRN PE=1 SV=2 - [FPRP_HUMAN]	6.6	1	5	5	9	92.1102	5.46	4	4	134.367	5.46	4	5	879	98.4946	6.60986
Q9Y6K1	DNA (cytosine-5)-methyltransferase 3A OS=Homo sapiens GN=DNMT3A PE=1 SV=4 - [DNM3A_HUMAN]	6.58	1	5	5	6					193.95	6.58	5	6	912	101.793	6.56592
Q16822	Phosphoenolpyruvate carboxykinase [GTP], mitochondrial OS=Homo sapiens GN=PCK2 PE=1 SV=3 - [PCKGM_HUMAN]	6.56	1	3	3	3	114.662	6.56	3	3					640	70.6846	7.62061
Q8ND24	RING finger protein 214 OS=Homo sapiens GN=RNF214 PE=1 SV=2 - [RN214_HUMAN]	6.54	1	3	3	3	94.1496	6.54	3	3					703	77.6187	6.94678
P49756	RNA-binding protein 25 OS=Homo sapiens GN=RBM25 PE=1 SV=3 - [RBM25_HUMAN]	6.52	1	5	5	5					99.5127	6.52	5	5	843	100.124	6.31592
Q01970	1-phosphatidylinositol 4,5-bisphosphate phosphodiesterase beta-3 OS=Homo sapiens GN=PLCB3 PE=1 SV=2 - [PLCB3_HUMAN]	6.48	1	6	6	15	389.13	5.35	5	9	169.087	3.73	3	6	1234	138.713	5.89697
Q07866	Kinesin light chain 1 OS=Homo sapiens GN=KLC1 PE=1 SV=2 - [KLC1_HUMAN]	6.46	1	3	3	4	124.223	6.46	3	4					573	65.2689	6.20166
Q8NC60	Nitric oxide-associated protein 1 OS=Homo sapiens GN=NOA1 PE=1 SV=2 - [NOA1_HUMAN]	6.45	1	3	3	5					158.01	6.45	3	5	698	78.4088	8.66064
Q9H0A0	N-acetyltransferase 10 OS=Homo sapiens GN=NAT10 PE=1 SV=2 - [NAT10_HUMAN]	6.44	1	5	5	10					402.505	6.44	5	10	1025	115.657	8.26514
Q9UKF6	Cleavage and polyadenylation specificity factor subunit 3 OS=Homo sapiens GN=CPSF3 PE=1 SV=1 - [CPSF3_HUMAN]	6.43	1	4	4	5					130.992	6.43	4	5	684	77.4362	5.60498
Q15637	Splicing factor 1 OS=Homo sapiens GN=SF1 PE=1 SV=4 - [SF01_HUMAN]	6.42	1	3	3	3	62.8045	6.42	3	3					639	68.2859	8.98291
Q8TEM1	Nuclear pore membrane glycoprotein 210 OS=Homo sapiens GN=NUP210 PE=1 SV=3 - [PO210_HUMAN]	6.41	1	11	11	27	327.526	3.92	7	10	509.431	5.88	10	17	1887	204.983	6.81494
Q9NXE4	Sphingomyelin phosphodiesterase 4 OS=Homo sapiens GN=SMPD4 PE=1 SV=2 - [NSMA3_HUMAN]	6.41	1	4	4	6					203.727	6.41	4	6	827	93.2921	7.97217
P35222	Catenin beta-1 OS=Homo sapiens GN=CTNNB1 PE=1 SV=1 - [CTNB1_HUMAN]	6.4	1	4	4	8	320.775	6.4	4	8					781	85.4422	5.85889
Q14CX7	N-alpha-acetyltransferase 25, NatB auxiliary subunit OS=Homo sapiens GN=NAA25 PE=1 SV=1 - [NAA25_HUMAN]	6.28	1	4	4	4	150.125	6.28	4	4					972	112.221	6.63916
Q9H4L7	SWI/SNF-related matrix-associated actin-dependent regulator of chromatin subfamily A containing DEAD/H box 1 OS=Homo sapiens GN=SMARCAD1 PE=1 SV=2 - [SMRCD_HUMAN]	6.24	1	3	3	3	97.68	6.24	3	3					1026	117.328	5.5542
Q86WJ1	Chromodomain-helicase-DNA-binding protein 1-like OS=Homo sapiens GN=CHD1L PE=1 SV=2 - [CHD1L_HUMAN]	6.24	1	4	4	4					120.278	6.24	4	4	897	100.921	6.90283
P28340	DNA polymerase delta catalytic subunit OS=Homo sapiens GN=POLD1 PE=1 SV=2 - [DPOD1_HUMAN]	6.23	1	5	5	6	71.29	3.43	3	3	84.0033	4.07	3	3	1107	123.553	7.03467
Q8IYB3	Serine/arginine repetitive matrix protein 1 OS=Homo sapiens GN=SRRM1 PE=1 SV=2 - [SRRM1_HUMAN]	6.19	1	4	4	6	80.87	4.76	3	3	86.2001	4.87	3	3	904	102.274	11.8394
Q96F07	Cytoplasmic FMR1-interacting protein 2 OS=Homo sapiens GN=CYFIP2 PE=1 SV=2 - [CYFP2_HUMAN]	6.18	1	1	7	10	208.151	5.24	6	7	109.428	2.5	3	3	1278	148.302	7.31299
Q6Y7W6	PERQ amino acid-rich with GYF domain-containing protein 2 OS=Homo sapiens GN=GIGYF2 PE=1 SV=1 - [PERQ2_HUMAN]	6.16	1	6	6	8	139.703	4.46	4	5	85.4327	2.54	3	3	1299	149.978	5.5415
Q16531	DNA damage-binding protein 1 OS=Homo sapiens GN=DDB1 PE=1 SV=1 - [DDB1_HUMAN]	6.14	1	6	6	9	108.122	2.46	3	5	123.96	4.39	4	4	1140	126.887	5.26221
Q9H307	Pinin OS=Homo sapiens GN=PNN PE=1 SV=4 - [PININ_HUMAN]	6.14	1	3	3	3					88.5733	6.14	3	3	717	81.565	7.13721
Q9BW92	Threonine--tRNA ligase, mitochondrial OS=Homo sapiens GN=TARS2 PE=1 SV=1 - [SYTM_HUMAN]	6.13	1	4	4	4	143.365	6.13	4	4					718	80.9854	7.29834
Q9BZJ0	Crooked neck-like protein 1 OS=Homo sapiens GN=CRNKL1 PE=1 SV=4 - [CRNL1_HUMAN]	6.13	1	5	5	6					195.139	6.13	5	6	848	100.389	8.00146
Q15022	Polycomb protein SUZ12 OS=Homo sapiens GN=SUZ12 PE=1 SV=3 - [SUZ12_HUMAN]	6.09	1	3	3	3					76.1641	6.09	3	3	739	83.0026	8.80713
Q9P2E9	Ribosome-binding protein 1 OS=Homo sapiens GN=RRBP1 PE=1 SV=4 - [RRBP1_HUMAN]	5.96	1	7	7	12	295.742	5.96	7	9	161.017	2.84	3	3	1410	152.381	8.60205
P19022	Cadherin-2 OS=Homo sapiens GN=CDH2 PE=1 SV=4 - [CADH2_HUMAN]	5.96	1	3	3	3					130.966	5.96	3	3	906	99.7473	4.80518
Q9UID3	Vacuolar protein sorting-associated protein 51 homolog OS=Homo sapiens GN=VPS51 PE=1 SV=2 - [VPS51_HUMAN]	5.88	1	3	3	3					98.5967	5.88	3	3	782	85.9882	6.46826
Q15031	Probable leucine--tRNA ligase, mitochondrial OS=Homo sapiens GN=LARS2 PE=1 SV=2 - [SYLM_HUMAN]	5.87	1	4	4	4					159.075	5.87	4	4	903	101.911	8.22119
Q96RP9	Elongation factor G, mitochondrial OS=Homo sapiens GN=GFM1 PE=1 SV=2 - [EFGM_HUMAN]	5.86	1	4	4	5					155.355	5.86	4	5	751	83.4184	7.00537
P63092	Guanine nucleotide-binding protein G(s) subunit alpha isoforms short OS=Homo sapiens GN=GNAS PE=1 SV=1 - [GNAS2_HUMAN]	5.84	2	3	3	3	86.05	5.84	3	3					394	45.6359	5.8208
Q9NPQ8	Synembryn-A OS=Homo sapiens GN=RIC8A PE=1 SV=3 - [RIC8A_HUMAN]	5.84	1	3	3	3	123.825	5.84	3	3					531	59.6715	5.32568
Q9NVC6	Mediator of RNA polymerase II transcription subunit 17 OS=Homo sapiens GN=MED17 PE=1 SV=2 - [MED17_HUMAN]	5.84	1	3	3	3					122.124	5.84	3	3	651	72.8445	7.44482
P23368	NAD-dependent malic enzyme, mitochondrial OS=Homo sapiens GN=ME2 PE=1 SV=1 - [MAOM_HUMAN]	5.82	1	3	3	3	82.7219	5.82	3	3					584	65.4018	7.60596
P19174	1-phosphatidylinositol 4,5-bisphosphate phosphodiesterase gamma-1 OS=Homo sapiens GN=PLCG1 PE=1 SV=1 - [PLCG1_HUMAN]	5.81	1	6	6	13	288.725	4.42	4	8	195.188	4.81	4	5	1290	148.438	6.04932
Q8NCN5	Pyruvate dehydrogenase phosphatase regulatory subunit, mitochondrial OS=Homo sapiens GN=PDPR PE=1 SV=2 - [PDPR_HUMAN]	5.8	1	4	4	4					92.9171	5.8	4	4	879	99.3006	6.354
Q29RF7	Sister chromatid cohesion protein PDS5 homolog A OS=Homo sapiens GN=PDS5A PE=1 SV=1 - [PDS5A_HUMAN]	5.76	1	6	6	7	74.0597	3.66	4	4	66.6933	3.29	3	3	1337	150.734	7.91357
Q86XP3	ATP-dependent RNA helicase DDX42 OS=Homo sapiens GN=DDX42 PE=1 SV=1 - [DDX42_HUMAN]	5.76	1	4	4	9	203.002	4.48	3	4	213.265	5.76	4	5	938	102.912	7.02002
Q13045	Protein flightless-1 homolog OS=Homo sapiens GN=FLII PE=1 SV=2 - [FLII_HUMAN]	5.75	1	5	5	7	250.822	5.75	5	7					1269	144.66	6.04932
P49792	E3 SUMO-protein ligase RanBP2 OS=Homo sapiens GN=RANBP2 PE=1 SV=2 - [RBP2_HUMAN]	5.74	7	14	14	19					626.306	5.74	14	19	3224	357.974	6.20166
Q9NZB2	Constitutive coactivator of PPAR-gamma-like protein 1 OS=Homo sapiens GN=FAM120A PE=1 SV=2 - [F120A_HUMAN]	5.72	1	4	4	4	95.5	5.72	4	4					1118	121.811	8.88037
Q13144	Translation initiation factor eIF-2B subunit epsilon OS=Homo sapiens GN=EIF2B5 PE=1 SV=3 - [EI2BE_HUMAN]	5.69	1	3	3	4					135.261	5.69	3	4	721	80.3293	5.08447
P07199	Major centromere autoantigen B OS=Homo sapiens GN=CENPB PE=1 SV=2 - [CENPB_HUMAN]	5.68	1	3	3	3					115.793	5.68	3	3	599	65.1316	4.55127
Q12888	Tumor suppressor p53-binding protein 1 OS=Homo sapiens GN=TP53BP1 PE=1 SV=2 - [TP53B_HUMAN]	5.53	1	7	7	13	117.121	2.59	3	4	297.744	5.53	7	9	1972	213.443	4.70361
P57737	Coronin-7 OS=Homo sapiens GN=CORO7 PE=1 SV=2 - [CORO7_HUMAN]	5.51	1	3	3	3					98.4	5.51	3	3	925	100.542	5.79541
Q9H845	Acyl-CoA dehydrogenase family member 9, mitochondrial OS=Homo sapiens GN=ACAD9 PE=1 SV=1 - [ACAD9_HUMAN]	5.48	1	3	3	3	124.04	5.48	3	3					621	68.7167	7.95752
C9J798	Putative Ras GTPase-activating protein 4B OS=Homo sapiens GN=RASA4B PE=5 SV=2 - [RAS4B_HUMAN]	5.48	2	4	4	4					108.138	5.48	4	4	803	90.3496	7.73779
Q13523	Serine/threonine-protein kinase PRP4 homolog OS=Homo sapiens GN=PRPF4B PE=1 SV=3 - [PRP4B_HUMAN]	5.46	1	5	5	6					184.71	5.46	5	6	1007	116.916	10.2573
P06737	Glycogen phosphorylase, liver form OS=Homo sapiens GN=PYGL PE=1 SV=4 - [PYGL_HUMAN]	5.43	1	2	4	5	133.462	5.43	4	5					847	97.087	7.1665
Q9Y2D4	Exocyst complex component 6B OS=Homo sapiens GN=EXOC6B PE=1 SV=3 - [EXC6B_HUMAN]	5.43	1	3	3	3	156.905	5.43	3	3					811	94.1411	6.45557
Q6AI08	HEAT repeat-containing protein 6 OS=Homo sapiens GN=HEATR6 PE=1 SV=1 - [HEAT6_HUMAN]	5.42	1	4	4	8	259.929	5.42	4	5	125.473	4.4	3	3	1181	128.699	7.03467
Q15477	Helicase SKI2W OS=Homo sapiens GN=SKIV2L PE=1 SV=3 - [SKIV2_HUMAN]	5.38	1	5	5	9	291.392	5.38	5	9					1246	137.668	6.06201
Q96T51	RUN and FYVE domain-containing protein 1 OS=Homo sapiens GN=RUFY1 PE=1 SV=2 - [RUFY1_HUMAN]	5.37	1	3	3	4					136.011	5.37	3	4	708	79.7673	5.74463
Q9UIG0	Tyrosine-protein kinase BAZ1B OS=Homo sapiens GN=BAZ1B PE=1 SV=2 - [BAZ1B_HUMAN]	5.33	1	7	7	13					378.209	5.33	7	13	1483	170.796	8.48486
Q96I99	Succinyl-CoA ligase [GDP-forming] subunit beta, mitochondrial OS=Homo sapiens GN=SUCLG2 PE=1 SV=2 - [SUCB2_HUMAN]	5.32	1	3	3	3					118.658	5.32	3	3	432	46.4814	6.39209
O95479	GDH/6PGL endoplasmic bifunctional protein OS=Homo sapiens GN=H6PD PE=1 SV=2 - [G6PE_HUMAN]	5.31	1	3	3	3					177.846	5.31	3	3	791	88.8364	7.29834
O43592	Exportin-T OS=Homo sapiens GN=XPOT PE=1 SV=2 - [XPOT_HUMAN]	5.3	1	3	3	4	139.881	5.3	3	4					962	109.893	5.38916
A6NHR9	Structural maintenance of chromosomes flexible hinge domain-containing protein 1 OS=Homo sapiens GN=SMCHD1 PE=1 SV=2 - [SMHD1_HUMAN]	5.29	1	9	9	15	274.805	2.44	4	8	196.827	4.14	7	7	2005	226.231	7.29834
Q86VS8	Protein Hook homolog 3 OS=Homo sapiens GN=HOOK3 PE=1 SV=2 - [HOOK3_HUMAN]	5.29	1	3	3	3					113.028	5.29	3	3	718	83.0744	5.17334
Q13769	THO complex subunit 5 homolog OS=Homo sapiens GN=THOC5 PE=1 SV=2 - [THOC5_HUMAN]	5.27	1	3	3	3					87.3233	5.27	3	3	683	78.4579	6.87354
Q96ST3	Paired amphipathic helix protein Sin3a OS=Homo sapiens GN=SIN3A PE=1 SV=2 - [SIN3A_HUMAN]	5.26	1	5	5	5					179.705	5.26	5	5	1273	145.085	7.25439
O14787	Transportin-2 OS=Homo sapiens GN=TNPO2 PE=1 SV=3 - [TNPO2_HUMAN]	5.24	1	1	5	9	133.731	4.24	4	5	155.351	3.79	3	4	897	101.322	5.0083
Q8NI27	THO complex subunit 2 OS=Homo sapiens GN=THOC2 PE=1 SV=2 - [THOC2_HUMAN]	5.21	1	7	7	12					344.574	5.21	7	12	1593	182.659	8.44092
Q9UBB6	Neurochondrin OS=Homo sapiens GN=NCDN PE=1 SV=1 - [NCDN_HUMAN]	5.21	1	3	3	3					146.733	5.21	3	3	729	78.8136	5.47803
P83436	Conserved oligomeric Golgi complex subunit 7 OS=Homo sapiens GN=COG7 PE=1 SV=1 - [COG7_HUMAN]	5.19	1	3	3	3	126.672	5.19	3	3					770	86.289	5.46533
P49419	Alpha-aminoadipic semialdehyde dehydrogenase OS=Homo sapiens GN=ALDH7A1 PE=1 SV=5 - [AL7A1_HUMAN]	5.19	1	3	3	3					99.82	5.19	3	3	539	58.4501	7.98682
Q14157	Ubiquitin-associated protein 2-like OS=Homo sapiens GN=UBAP2L PE=1 SV=2 - [UBP2L_HUMAN]	5.15	1	4	4	8	142.658	4.05	3	5	109.585	3.86	3	3	1087	114.465	7.10791
Q03701	CCAAT/enhancer-binding protein zeta OS=Homo sapiens GN=CEBPZ PE=1 SV=3 - [CEBPZ_HUMAN]	5.12	1	3	3	3					111.964	5.12	3	3	1054	120.898	5.93506
Q9H6T3	RNA polymerase II-associated protein 3 OS=Homo sapiens GN=RPAP3 PE=1 SV=2 - [RPAP3_HUMAN]	5.11	1	3	3	3	58.9526	5.11	3	3					665	75.6719	6.84424
Q14444	Caprin-1 OS=Homo sapiens GN=CAPRIN1 PE=1 SV=2 - [CAPR1_HUMAN]	5.08	1	3	3	7	251.232	5.08	3	7					709	78.318	5.24951
P25098	Beta-adrenergic receptor kinase 1 OS=Homo sapiens GN=ADRBK1 PE=1 SV=2 - [ARBK1_HUMAN]	5.08	1	4	4	4	98.5108	5.08	4	4					689	79.5224	7.28369
O43156	TELO2-interacting protein 1 homolog OS=Homo sapiens GN=TTI1 PE=1 SV=3 - [TTI1_HUMAN]	5.05	1	3	3	4					143.409	5.05	3	4	1089	121.992	5.97314
Q9Y4G6	Talin-2 OS=Homo sapiens GN=TLN2 PE=1 SV=4 - [TLN2_HUMAN]	5.04	1	4	11	20	286.68	3.97	8	10	280.679	2.95	7	10	2542	271.443	5.56689
Q9H583	HEAT repeat-containing protein 1 OS=Homo sapiens GN=HEATR1 PE=1 SV=3 - [HEAT1_HUMAN]	5.04	1	9	9	15					378.763	5.04	9	15	2144	242.215	6.53662
Q15075	Early endosome antigen 1 OS=Homo sapiens GN=EEA1 PE=1 SV=2 - [EEA1_HUMAN]	5.03	1	6	6	6	196.359	5.03	6	6					1411	162.367	5.68115
Q14160	Protein scribble homolog OS=Homo sapiens GN=SCRIB PE=1 SV=4 - [SCRIB_HUMAN]	5.03	1	6	6	13	177.757	5.03	6	7	173.349	2.02	3	6	1630	174.778	5.07178
Q9H2P0	Activity-dependent neuroprotector homeobox protein OS=Homo sapiens GN=ADNP PE=1 SV=1 - [ADNP_HUMAN]	4.99	1	4	4	4					130.248	4.99	4	4	1102	123.485	7.34229
Q9Y2X7	ARF GTPase-activating protein GIT1 OS=Homo sapiens GN=GIT1 PE=1 SV=2 - [GIT1_HUMAN]	4.86	1	3	4	6	77.2328	3.94	3	3	81.6957	3.81	3	3	761	84.2888	6.80029
A0AVT1	Ubiquitin-like modifier-activating enzyme 6 OS=Homo sapiens GN=UBA6 PE=1 SV=1 - [UBA6_HUMAN]	4.85	1	3	3	3					110.06	4.85	3	3	1052	117.895	6.13818
Q9NVU7	Protein SDA1 homolog OS=Homo sapiens GN=SDAD1 PE=1 SV=3 - [SDA1_HUMAN]	4.8	1	3	3	3	68.0219	4.8	3	3					687	79.8205	9.24658
P11047	Laminin subunit gamma-1 OS=Homo sapiens GN=LAMC1 PE=1 SV=3 - [LAMC1_HUMAN]	4.79	1	5	5	14	464.727	4.79	5	9	223.334	2.55	3	5	1609	177.489	5.12256
Q8IXI2	Mitochondrial Rho GTPase 1 OS=Homo sapiens GN=RHOT1 PE=1 SV=2 - [MIRO1_HUMAN]	4.69	1	3	3	3	111.914	4.69	3	3					618	70.7389	6.26514
Q9UKG1	DCC-interacting protein 13-alpha OS=Homo sapiens GN=APPL1 PE=1 SV=1 - [DP13A_HUMAN]	4.65	1	3	3	3					120.867	4.65	3	3	709	79.6136	5.41455
Q5D862	Filaggrin-2 OS=Homo sapiens GN=FLG2 PE=1 SV=1 - [FILA2_HUMAN]	4.64	1	3	3	3	117.6	4.64	3	3					2391	247.928	8.30908
O75165	DnaJ homolog subfamily C member 13 OS=Homo sapiens GN=DNAJC13 PE=1 SV=5 - [DJC13_HUMAN]	4.64	1	9	9	9	141.125	2.99	6	6	138.099	1.65	3	3	2243	254.252	6.7417
O75643	U5 small nuclear ribonucleoprotein 200 kDa helicase OS=Homo sapiens GN=SNRNP200 PE=1 SV=2 - [U520_HUMAN]	4.63	1	9	9	20	310.636	2.86	6	11	194.135	3.18	6	9	2136	244.353	6.06201
O95782	AP-2 complex subunit alpha-1 OS=Homo sapiens GN=AP2A1 PE=1 SV=3 - [AP2A1_HUMAN]	4.61	1	2	3	3					162.316	4.61	3	3	977	107.478	7.03467
Q15042	Rab3 GTPase-activating protein catalytic subunit OS=Homo sapiens GN=RAB3GAP1 PE=1 SV=3 - [RB3GP_HUMAN]	4.59	1	3	3	3	78.24	4.59	3	3					981	110.454	5.5542
O75153	Clustered mitochondria protein homolog OS=Homo sapiens GN=CLUH PE=1 SV=2 - [CLU_HUMAN]	4.58	1	6	6	9	144.866	3.44	4	4	166.503	3.67	5	5	1309	146.577	6.12549
Q96TA1	Niban-like protein 1 OS=Homo sapiens GN=FAM129B PE=1 SV=3 - [NIBL1_HUMAN]	4.56	1	3	3	5	164.806	4.56	3	5					746	84.0847	6.18896
P40763	Signal transducer and activator of transcription 3 OS=Homo sapiens GN=STAT3 PE=1 SV=2 - [STAT3_HUMAN]	4.55	1	3	3	3	151.606	4.55	3	3					770	88.0114	6.30322
Q9NUQ8	ATP-binding cassette sub-family F member 3 OS=Homo sapiens GN=ABCF3 PE=1 SV=2 - [ABCF3_HUMAN]	4.51	1	3	3	3	111.965	4.51	3	3					709	79.6952	6.34131
Q8IXT5	RNA-binding protein 12B OS=Homo sapiens GN=RBM12B PE=1 SV=2 - [RB12B_HUMAN]	4.5	1	4	4	6					256.784	4.5	4	6	1001	118.03	6.81494
Q9H9A6	Leucine-rich repeat-containing protein 40 OS=Homo sapiens GN=LRRC40 PE=1 SV=1 - [LRC40_HUMAN]	4.49	1	3	3	3					84.4894	4.49	3	3	602	68.2071	6.43018
O75116	Rho-associated protein kinase 2 OS=Homo sapiens GN=ROCK2 PE=1 SV=4 - [ROCK2_HUMAN]	4.47	1	5	5	5	95.092	4.47	5	5					1388	160.799	6.02393
Q9BZE4	Nucleolar GTP-binding protein 1 OS=Homo sapiens GN=GTPBP4 PE=1 SV=3 - [NOG1_HUMAN]	4.42	1	3	3	3					78.9664	4.42	3	3	634	73.9178	9.49561
Q9NVE7	Pantothenate kinase 4 OS=Homo sapiens GN=PANK4 PE=1 SV=1 - [PANK4_HUMAN]	4.4	1	3	3	7	97.814	4.4	3	3	120.895	4.4	3	4	773	85.937	6.27783
O95155	Ubiquitin conjugation factor E4 B OS=Homo sapiens GN=UBE4B PE=1 SV=1 - [UBE4B_HUMAN]	4.38	1	4	4	4	130.528	4.38	4	4					1302	146.092	6.55127
P52948	Nuclear pore complex protein Nup98-Nup96 OS=Homo sapiens GN=NUP98 PE=1 SV=4 - [NUP98_HUMAN]	4.35	1	7	7	8					269.163	4.35	7	8	1817	197.457	6.40479
Q96JB2	Conserved oligomeric Golgi complex subunit 3 OS=Homo sapiens GN=COG3 PE=1 SV=3 - [COG3_HUMAN]	4.35	1	3	3	3					107.977	4.35	3	3	828	94.0363	5.56689
Q96JM3	Chromosome alignment-maintaining phosphoprotein 1 OS=Homo sapiens GN=CHAMP1 PE=1 SV=2 - [CHAP1_HUMAN]	4.31	1	3	3	3					100.64	4.31	3	3	812	89.0429	8.44092
O75746	Calcium-binding mitochondrial carrier protein Aralar1 OS=Homo sapiens GN=SLC25A12 PE=1 SV=2 - [CMC1_HUMAN]	4.28	1	1	3	3	118.582	4.28	3	3					678	74.7149	8.38232
Q9BVJ6	U3 small nucleolar RNA-associated protein 14 homolog A OS=Homo sapiens GN=UTP14A PE=1 SV=1 - [UT14A_HUMAN]	4.28	1	3	3	3					100.023	4.28	3	3	771	87.9241	7.86963
Q92626	Peroxidasin homolog OS=Homo sapiens GN=PXDN PE=1 SV=2 - [PXDN_HUMAN]	4.26	1	5	5	6	178.407	4.26	5	6					1479	165.17	7.1665
O14964	Hepatocyte growth factor-regulated tyrosine kinase substrate OS=Homo sapiens GN=HGS PE=1 SV=1 - [HGS_HUMAN]	4.25	1	3	3	3					119.833	4.25	3	3	777	86.1376	6.16357
Q96HY7	Probable 2-oxoglutarate dehydrogenase E1 component DHKTD1, mitochondrial OS=Homo sapiens GN=DHTKD1 PE=1 SV=2 - [DHTK1_HUMAN]	4.24	1	3	3	5	137.821	4.24	3	5					919	103.011	6.93213
P02461	Collagen alpha-1(III) chain OS=Homo sapiens GN=COL3A1 PE=1 SV=4 - [CO3A1_HUMAN]	4.23	1	4	4	8	116.99	4.23	4	4	93.74	3.27	3	4	1466	138.479	6.60986
Q9UKV3	Apoptotic chromatin condensation inducer in the nucleus OS=Homo sapiens GN=ACIN1 PE=1 SV=2 - [ACINU_HUMAN]	4.1	1	5	5	10					383.447	4.1	5	10	1341	151.771	6.43018
A5YKK6	CCR4-NOT transcription complex subunit 1 OS=Homo sapiens GN=CNOT1 PE=1 SV=2 - [CNOT1_HUMAN]	4	1	9	9	21	388.448	3.7	8	14	151.534	2.06	5	7	2376	266.768	7.10791
Q15386	Ubiquitin-protein ligase E3C OS=Homo sapiens GN=UBE3C PE=1 SV=3 - [UBE3C_HUMAN]	3.97	1	3	3	4					178.49	3.97	3	4	1083	123.844	6.7124
Q14139	Ubiquitin conjugation factor E4 A OS=Homo sapiens GN=UBE4A PE=1 SV=2 - [UBE4A_HUMAN]	3.94	1	3	3	3					117.053	3.94	3	3	1066	122.482	5.23682
Q92621	Nuclear pore complex protein Nup205 OS=Homo sapiens GN=NUP205 PE=1 SV=3 - [NU205_HUMAN]	3.93	1	8	8	14	163.129	2.19	4	5	274.238	2.73	6	9	2012	227.776	6.18896
Q7Z2Z2	Elongation factor Tu GTP-binding domain-containing protein 1 OS=Homo sapiens GN=EFTUD1 PE=1 SV=2 - [ETUD1_HUMAN]	3.93	1	3	3	5	204.226	3.93	3	5					1120	125.35	5.90967
Q9C0C9	E2/E3 hybrid ubiquitin-protein ligase UBE2O OS=Homo sapiens GN=UBE2O PE=1 SV=3 - [UBE2O_HUMAN]	3.87	1	4	4	5	118.898	3.87	4	5					1292	141.205	5.12256
Q8TEQ6	Gem-associated protein 5 OS=Homo sapiens GN=GEMIN5 PE=1 SV=3 - [GEMI5_HUMAN]	3.85	1	4	4	4					144.28	3.85	4	4	1508	168.483	6.62451
Q2M389	WASH complex subunit 7 OS=Homo sapiens GN=KIAA1033 PE=1 SV=2 - [WASH7_HUMAN]	3.84	1	3	3	3					92.6541	3.84	3	3	1173	136.316	7.44482
Q14690	Protein RRP5 homolog OS=Homo sapiens GN=PDCD11 PE=1 SV=3 - [RRP5_HUMAN]	3.79	1	6	6	9					278.718	3.79	6	9	1871	208.57	8.86572
P02768	Serum albumin OS=Homo sapiens GN=ALB PE=1 SV=2 - [ALBU_HUMAN]	3.78	1	3	3	6	178.208	3.78	3	6					609	69.3215	6.27783
P51610	Host cell factor 1 OS=Homo sapiens GN=HCFC1 PE=1 SV=2 - [HCFC1_HUMAN]	3.78	1	5	5	12	132.43	1.92	3	5	216.04	3.24	4	7	2035	208.602	7.45947
Q9BSJ2	Gamma-tubulin complex component 2 OS=Homo sapiens GN=TUBGCP2 PE=1 SV=2 - [GCP2_HUMAN]	3.77	1	3	3	4					129.948	3.77	3	4	902	102.469	6.84424
Q96N67	Dedicator of cytokinesis protein 7 OS=Homo sapiens GN=DOCK7 PE=1 SV=4 - [DOCK7_HUMAN]	3.74	1	7	7	11	110.861	2.01	4	6	250.249	1.73	3	5	2140	242.407	6.80029
Q86Y56	Dynein assembly factor 5, axonemal OS=Homo sapiens GN=HEATR2 PE=1 SV=4 - [DAAF5_HUMAN]	3.74	1	3	3	3	89.3	3.74	3	3					855	93.4621	6.41748
Q7Z6Z7	E3 ubiquitin-protein ligase HUWE1 OS=Homo sapiens GN=HUWE1 PE=1 SV=3 - [HUWE1_HUMAN]	3.73	1	14	14	30	554.989	3.41	12	19	357.152	2.29	8	11	4374	481.589	5.22412
Q6UWE0	E3 ubiquitin-protein ligase LRSAM1 OS=Homo sapiens GN=LRSAM1 PE=1 SV=1 - [LRSM1_HUMAN]	3.73	1	2	3	3	76.1188	3.73	3	3					723	83.541	5.93506
Q92990	Glomulin OS=Homo sapiens GN=GLMN PE=1 SV=2 - [GLMN_HUMAN]	3.7	1	3	3	3	96.9215	3.7	3	3					594	68.1646	5.32568
Q9HD20	Manganese-transporting ATPase 13A1 OS=Homo sapiens GN=ATP13A1 PE=1 SV=2 - [AT131_HUMAN]	3.65	1	4	4	4	108.245	3.65	4	4					1204	132.87	8.1333
O60841	Eukaryotic translation initiation factor 5B OS=Homo sapiens GN=EIF5B PE=1 SV=4 - [IF2P_HUMAN]	3.61	1	4	4	6	191.579	3.61	4	6					1220	138.742	5.49072
P18858	DNA ligase 1 OS=Homo sapiens GN=LIG1 PE=1 SV=1 - [DNLI1_HUMAN]	3.59	1	2	3	3					59.0009	3.59	3	3	919	101.673	5.61768
P12036	Neurofilament heavy polypeptide OS=Homo sapiens GN=NEFH PE=1 SV=4 - [NFH_HUMAN]	3.51	1	3	3	3					142.88	3.51	3	3	1026	112.411	6.17627
O95487	Protein transport protein Sec24B OS=Homo sapiens GN=SEC24B PE=1 SV=2 - [SC24B_HUMAN]	3.47	1	3	3	3	135.147	3.47	3	3					1268	137.331	6.66846
Q9HC35	Echinoderm microtubule-associated protein-like 4 OS=Homo sapiens GN=EML4 PE=1 SV=3 - [EMAL4_HUMAN]	3.47	1	3	3	3					70.6919	3.47	3	3	981	108.848	6.40479
Q02952	A-kinase anchor protein 12 OS=Homo sapiens GN=AKAP12 PE=1 SV=4 - [AKA12_HUMAN]	3.42	1	6	6	11	308.526	3.42	6	11					1782	191.367	4.41162
Q9H3S7	Tyrosine-protein phosphatase non-receptor type 23 OS=Homo sapiens GN=PTPN23 PE=1 SV=1 - [PTN23_HUMAN]	3.42	1	4	4	5					135.02	3.42	4	5	1636	178.861	6.91748
Q9H2U1	ATP-dependent RNA helicase DHX36 OS=Homo sapiens GN=DHX36 PE=1 SV=2 - [DHX36_HUMAN]	3.37	1	2	4	4					115.788	3.37	4	4	1008	114.688	7.6792
Q7KZ85	Transcription elongation factor SPT6 OS=Homo sapiens GN=SUPT6H PE=1 SV=2 - [SPT6H_HUMAN]	3.36	1	5	5	6					148.037	3.36	5	6	1726	198.949	4.90674
Q08379	Golgin subfamily A member 2 OS=Homo sapiens GN=GOLGA2 PE=1 SV=3 - [GOGA2_HUMAN]	3.29	1	3	3	3					136.551	3.29	3	3	1002	113.017	5.021
Q12768	WASH complex subunit strumpellin OS=Homo sapiens GN=KIAA0196 PE=1 SV=1 - [STRUM_HUMAN]	3.28	1	3	3	4					117.463	3.28	3	4	1159	134.201	6.97607
P09619	Platelet-derived growth factor receptor beta OS=Homo sapiens GN=PDGFRB PE=1 SV=1 - [PGFRB_HUMAN]	3.25	1	3	3	4	135.33	3.25	3	4					1106	123.889	4.98291
Q6P158	Putative ATP-dependent RNA helicase DHX57 OS=Homo sapiens GN=DHX57 PE=1 SV=2 - [DHX57_HUMAN]	3.25	1	3	5	8	191.182	3.17	4	5	104.66	1.66	3	3	1386	155.507	7.7085
O60716	Catenin delta-1 OS=Homo sapiens GN=CTNND1 PE=1 SV=1 - [CTND1_HUMAN]	3.2	1	3	3	5	199.603	3.2	3	5					968	108.103	6.22705
O95602	DNA-directed RNA polymerase I subunit RPA1 OS=Homo sapiens GN=POLR1A PE=1 SV=2 - [RPA1_HUMAN]	3.2	1	4	4	4					135.74	3.2	4	4	1720	194.687	7.03467
O75976	Carboxypeptidase D OS=Homo sapiens GN=CPD PE=1 SV=2 - [CBPD_HUMAN]	3.12	1	4	4	4	118.978	3.12	4	4					1380	152.835	6.04932
Q13576	Ras GTPase-activating-like protein IQGAP2 OS=Homo sapiens GN=IQGAP2 PE=1 SV=4 - [IQGA2_HUMAN]	3.11	1	3	4	6	110.368	3.11	4	6					1575	180.465	5.64307
P49750	YLP motif-containing protein 1 OS=Homo sapiens GN=YLPM1 PE=1 SV=3 - [YLPM1_HUMAN]	3.08	1	4	4	4					144.29	3.08	4	4	1951	219.849	6.56592
Q5VYK3	Proteasome-associated protein ECM29 homolog OS=Homo sapiens GN=ECM29 PE=1 SV=2 - [ECM29_HUMAN]	3.04	1	4	4	6	177.499	3.04	4	6					1845	204.16	7.12256
Q9UPN3	Microtubule-actin cross-linking factor 1, isoforms 1/2/3/5 OS=Homo sapiens GN=MACF1 PE=1 SV=4 - [MACF1_HUMAN]	3.02	1	19	20	23	401.502	1.84	12	13	344.834	1.46	10	10	7388	837.787	5.38916
P15924	Desmoplakin OS=Homo sapiens GN=DSP PE=1 SV=3 - [DESP_HUMAN]	3	1	7	7	7	225.927	3	7	7					2871	331.569	6.81494
O95163	Elongator complex protein 1 OS=Homo sapiens GN=IKBKAP PE=1 SV=3 - [ELP1_HUMAN]	3	1	3	3	3	77.3833	3	3	3					1332	150.159	5.93506
Q8WXH0	Nesprin-2 OS=Homo sapiens GN=SYNE2 PE=1 SV=3 - [SYNE2_HUMAN]	2.95	1	19	19	22	143.488	0.74	5	6	415.18	2.48	16	16	6885	795.944	5.36377
O60610	Protein diaphanous homolog 1 OS=Homo sapiens GN=DIAPH1 PE=1 SV=2 - [DIAP1_HUMAN]	2.91	1	3	3	3					101.604	2.91	3	3	1272	141.258	5.41455
Q5JTZ9	Alanine--tRNA ligase, mitochondrial OS=Homo sapiens GN=AARS2 PE=1 SV=1 - [SYAM_HUMAN]	2.84	1	3	3	3	75.814	2.84	3	3					985	107.273	6.26514
Q9P260	LisH domain and HEAT repeat-containing protein KIAA1468 OS=Homo sapiens GN=KIAA1468 PE=1 SV=2 - [K1468_HUMAN]	2.8	1	3	3	3	135.166	2.8	3	3					1216	134.545	5.45264
Q05193	Dynamin-1 OS=Homo sapiens GN=DNM1 PE=1 SV=2 - [DYN1_HUMAN]	2.78	1	1	3	3	62.2076	2.78	3	3					864	97.347	7.1665
Q96K76	Ubiquitin carboxyl-terminal hydrolase 47 OS=Homo sapiens GN=USP47 PE=1 SV=3 - [UBP47_HUMAN]	2.76	1	3	3	3	98.7369	2.76	3	3					1375	157.212	5.08447
P18583	Protein SON OS=Homo sapiens GN=SON PE=1 SV=4 - [SON_HUMAN]	2.76	1	4	4	4					105.434	2.76	4	4	2426	263.664	5.64307
Q7Z460	CLIP-associating protein 1 OS=Homo sapiens GN=CLASP1 PE=1 SV=1 - [CLAP1_HUMAN]	2.73	1	2	3	4	148.109	2.73	3	4					1538	169.346	9.02686
P51531	Probable global transcription activator SNF2L2 OS=Homo sapiens GN=SMARCA2 PE=1 SV=2 - [SMCA2_HUMAN]	2.64	1	1	4	7					228.773	2.64	4	7	1590	181.166	7.1958
Q07157	Tight junction protein ZO-1 OS=Homo sapiens GN=TJP1 PE=1 SV=3 - [ZO1_HUMAN]	2.57	1	2	3	3					75.9386	2.57	3	3	1748	195.34	6.69775
Q9C0C2	182 kDa tankyrase-1-binding protein OS=Homo sapiens GN=TNKS1BP1 PE=1 SV=4 - [TB182_HUMAN]	2.49	1	3	3	3	113.752	2.49	3	3					1729	181.685	4.85596
O75691	Small subunit processome component 20 homolog OS=Homo sapiens GN=UTP20 PE=1 SV=3 - [UTP20_HUMAN]	2.3	1	6	6	6					157.902	2.3	6	6	2785	318.182	7.38623
P11717	Cation-independent mannose-6-phosphate receptor OS=Homo sapiens GN=IGF2R PE=1 SV=3 - [MPRI_HUMAN]	2.13	1	5	5	10	296.251	2.13	5	10					2491	274.199	5.93506
O43432	Eukaryotic translation initiation factor 4 gamma 3 OS=Homo sapiens GN=EIF4G3 PE=1 SV=2 - [IF4G3_HUMAN]	2.08	1	1	3	5	162.807	2.08	3	5					1585	176.542	5.37646
Q12789	General transcription factor 3C polypeptide 1 OS=Homo sapiens GN=GTF3C1 PE=1 SV=4 - [TF3C1_HUMAN]	1.94	1	3	4	5					101.749	1.94	4	5	2109	238.725	7.29834
Q14185	Dedicator of cytokinesis protein 1 OS=Homo sapiens GN=DOCK1 PE=1 SV=2 - [DOCK1_HUMAN]	1.93	1	2	3	3	66.558	1.93	3	3					1865	215.209	7.56201
Q8N201	Integrator complex subunit 1 OS=Homo sapiens GN=INTS1 PE=1 SV=2 - [INT1_HUMAN]	1.87	1	3	3	3					108.287	1.87	3	3	2190	244.143	6.12549
P42345	Serine/threonine-protein kinase mTOR OS=Homo sapiens GN=MTOR PE=1 SV=1 - [MTOR_HUMAN]	1.8	1	4	4	7	112.709	1.33	3	4	81.2645	1.26	3	3	2549	288.707	7.1665
Q07954	Prolow-density lipoprotein receptor-related protein 1 OS=Homo sapiens GN=LRP1 PE=1 SV=2 - [LRP1_HUMAN]	1.76	1	6	6	15	216.8	1.45	5	8	219.242	1.12	4	7	4544	504.276	5.38916
Q96JQ0	Protocadherin-16 OS=Homo sapiens GN=DCHS1 PE=1 SV=1 - [PCD16_HUMAN]	1.55	1	4	4	7	207.259	1.55	4	7					3298	345.971	4.94482
Q5TZA2	Rootletin OS=Homo sapiens GN=CROCC PE=1 SV=1 - [CROCC_HUMAN]	1.44	1	2	3	5					141.144	1.44	3	5	2017	228.388	5.50342
Q93008	Probable ubiquitin carboxyl-terminal hydrolase FAF-X OS=Homo sapiens GN=USP9X PE=1 SV=3 - [USP9X_HUMAN]	1.36	1	3	3	5	151.497	1.36	3	5					2570	292.094	5.79541
P46100	Transcriptional regulator ATRX OS=Homo sapiens GN=ATRX PE=1 SV=5 - [ATRX_HUMAN]	1.24	1	3	3	5					130.426	1.24	3	5	2492	282.411	6.58057
Q5T4S7	E3 ubiquitin-protein ligase UBR4 OS=Homo sapiens GN=UBR4 PE=1 SV=1 - [UBR4_HUMAN]	0.62	1	3	3	3	74.8291	0.62	3	3					5183	573.476	6.03662
										11005				10824
