# Supplementary material for: Label-Free Quantitative Proteomics in a Methylmalonyl-CoA Mutase-Silenced Neuroblastoma Cell Line
Source: Int J Mol Sci. 2018 Nov 13;19(11):3580. doi: 10.3390/ijms19113580 (PMC6275031; doi:10.3390/ijms19113580)
Supplement: Supplementary file 1 [file ijms-19-03580-s001.zip › ijms-389661 supplemtary/Supplemental Table S2.xls]

## Sheet: Rsc_Fold NSAF
Supplemental Table S2. Complete list of protein abundances by Rsc and FoldNSAF parameters
SWISS Code	FoldNSAF	RSC
Q9Y678	-6.22191	-4.62151
O14776	-5.89274	-4.62151
Q02952	-5.06859	-4.50108
P08865	-7.52579	-4.3697
P11717	-4.44786	-4.3697
Q02978	-7.43575	-4.3697
Q15365	-7.25463	-4.3697
O43242	-6.51767	-4.22518
P62913	-8.10263	-4.22518
Q15477	-5.29527	-4.22518
P48643	-6.49888	-4.22518
Q01433	-5.62872	-4.06459
P35222	-5.79926	-4.06459
Q14240	-6.73955	-4.06459
P50395	-6.61078	-4.06459
P43686	-6.50843	-3.88388
P00568	-7.61588	-3.88388
Q14444	-5.74615	-3.88388
P15924	-3.72846	-3.88388
P04792	-7.53631	-3.88388
P09960	-5.96076	-3.88388
Q13045	-4.90632	-3.88388
Q96JQ0	-3.52842	-3.88388
Q14155	-5.56654	-3.88388
Q14232	-6.96313	-3.88388
P62195	-6.32806	-3.6773
O00232	-6.16051	-3.6773
Q16401	-6.01612	-3.6773
Q9Y3B7	-7.40844	-3.6773
O14579	-6.72661	-3.6773
P81605	-8.21204	-3.6773
Q14194	-5.83353	-3.6773
Q9UJU6	-6.24521	-3.6773
Q15075	-4.5309	-3.6773
P13804	-6.61402	-3.6773
O60841	-4.74073	-3.6773
P09972	-6.48561	-3.6773
P09104	-6.23185	-3.6773
Q9NR31	-7.36404	-3.6773
O15173	-7.1925	-3.6773
Q13330	-5.5116	-3.6773
Q92626	-4.46299	-3.6773
P30041	-7.18605	-3.6773
Q8NC51	-6.32097	-3.6773
Q5VYK3	-4.144	-3.6773
Q9UFN0	-7.04503	-3.6773
Q96PZ0	-5.62489	-3.6773
Q13576	-4.37226	-3.6773
P61020	-7.24521	-3.6773
P84103	-7.63585	-3.6773
Q9Y6E0	-6.20224	-3.6773
Q9P289	-6.29296	-3.6773
Q96HS1	-6.81847	-3.6773
P02768	-5.7431	-3.6773
Q13126	-6.84874	-3.6773
Q14247	-5.89011	-3.6773
Q8NBJ7	-6.75978	-3.6773
P51665	-6.39052	-3.43616
Q96GC5	-7.00245	-3.43616
Q9BTT0	-6.66428	-3.43616
P54819	-6.8295	-3.43616
P30566	-5.8115	-3.43616
O43776	-5.63233	-3.43616
O43852	-6.43116	-3.43616
O60716	-4.8115	-3.43616
P24941	-6.5112	-3.43616
Q9H773	-7.32097	-3.43616
Q99543	-5.45192	-3.43616
Q9C0C9	-4.39498	-3.43616
Q7Z2Z2	-4.60108	-3.43616
Q969X5	-6.55046	-3.43616
P62495	-5.95888	-3.43616
Q9UBQ5	-6.96218	-3.43616
Q9Y262	-5.59081	-3.43616
O43432	-4.1001	-3.43616
Q9Y2Q3	-6.91019	-3.43616
P06737	-5.00415	-3.43616
Q86YR5	-5.33162	-3.43616
Q15181	-6.55544	-3.43616
Q9BY32	-7.13045	-3.43616
O94826	-5.48244	-3.43616
Q96TA1	-5.18733	-3.43616
Q96HY7	-4.88644	-3.43616
Q93008	-3.40281	-3.43616
Q06323	-6.77036	-3.43616
P61026	-7.08651	-3.43616
Q15286	-7.07931	-3.43616
P51149	-7.03688	-3.43616
Q92930	-7.03688	-3.43616
P11233	-7.04387	-3.43616
O75116	-4.29157	-3.43616
O76094	-5.3402	-3.43616
P11166	-5.78785	-3.43616
Q9UI15	-7.09374	-3.43616
P30085	-7.11566	-3.43616
Q9Y5K8	-6.782	-3.43616
Q9GZS3	-6.4777	-3.43616
Q9BQ52	-5.04037	-3.43616
P35998	-5.65021	-3.14653
Q9Y676	-6.39721	-3.14653
P84098	-6.79373	-3.14653
O95831	-5.14869	-3.14653
O76031	-5.10238	-3.14653
P25098	-4.98008	-3.14653
Q15417	-6.04649	-3.14653
O75976	-3.97799	-3.14653
Q96Q11	-5.64689	-3.14653
O75390	-5.54425	-3.14653
Q7Z460	-3.8216	-3.14653
P10643	-4.68905	-3.14653
Q9NZB2	-4.28173	-3.14653
Q07065	-5.17482	-3.14653
O43592	-4.49854	-3.14653
P47756	-6.2947	-3.14653
Q96AE4	-5.07752	-3.14653
P00390	-5.38053	-3.14653
P52292	-5.36131	-3.14653
O00425	-5.23102	-3.14653
Q07866	-5.24605	-3.14653
Q14108	-5.50757	-3.14653
Q9HD20	-4.17482	-3.14653
Q02252	-5.34504	-3.14653
P19404	-6.44844	-3.14653
O75489	-6.36404	-3.14653
Q14CX7	-4.48363	-3.14653
P61081	-6.89274	-3.14653
Q02790	-5.56609	-3.14653
P36871	-5.27401	-3.14653
P09619	-4.2973	-3.14653
P13674	-5.34774	-3.14653
Q13247	-5.98217	-3.14653
Q9BW92	-4.9206	-3.14653
P23381	-5.52885	-3.14653
O95155	-4.06192	-3.14653
P61086	-6.76458	-3.14653
Q9C0C2	-3.23768	-2.78382
Q9Y3D9	-6.42354	-2.78382
P52209	-5.07752	-2.78382
O15145	-6.51767	-2.78382
Q9H845	-4.71495	-2.78382
Q5JTZ9	-4.04942	-2.78382
Q96IU4	-6.27915	-2.78382
P21397	-4.95174	-2.78382
P04424	-5.13542	-2.78382
Q9ULA0	-5.10162	-2.78382
Q9NUQ8	-4.52376	-2.78382
O75746	-4.58826	-2.78382
Q9HB71	-6.16051	-2.78382
P09496	-6.0392	-2.78382
P83436	-4.40469	-2.78382
Q9BT78	-5.32806	-2.78382
P35520	-4.88749	-2.78382
P52943	-6.29296	-2.78382
P08574	-5.6491	-2.78382
Q14185	-3.12844	-2.78382
P40692	-4.43116	-2.78382
Q05193	-4.23851	-2.78382
Q86Y56	-4.25362	-2.78382
Q6UWE0	-4.49555	-2.78382
Q5T4S7	-1.65383	-2.78382
P43897	-5.6491	-2.78382
O95163	-3.61402	-2.78382
P56537	-6.05676	-2.78382
Q9Y2D4	-4.32984	-2.78382
P52907	-5.83353	-2.78382
P51648	-5.07156	-2.78382
Q5D862	-2.77	-2.78382
Q92990	-4.77908	-2.78382
P46926	-5.81847	-2.78382
P48637	-5.10466	-2.78382
Q9UIJ7	-6.16685	-2.78382
P63092	-5.37135	-2.78382
O95475	-6.05089	-2.78382
Q8N1G4	-4.80605	-2.78382
Q9P260	-3.74547	-2.78382
Q14165	-5.80358	-2.78382
Q9BQP7	-5.56714	-2.78382
Q8IXI2	-4.72194	-2.78382
Q8NCW5	-5.82348	-2.78382
P23368	-4.80358	-2.78382
P55209	-5.38238	-2.78382
Q9NTK5	-5.36404	-2.78382
Q16822	-4.67147	-2.78382
Q9HAB8	-5.71263	-2.78382
Q9UL46	-6.09253	-2.78382
P28072	-6.09253	-2.78382
Q9Y316	-5.77908	-2.78382
Q9NVU7	-4.56923	-2.78382
Q8WUY1	-6.29296	-2.78382
O95487	-3.68506	-2.78382
P22061	-6.16685	-2.78382
P00491	-5.81847	-2.78382
Q15042	-4.05529	-2.78382
Q9NP72	-6.3069	-2.78382
Q8ND24	-4.53602	-2.78382
Q9H6T3	-4.61619	-2.78382
Q16537	-5.12612	-2.78382
P30154	-4.76218	-2.78382
Q15005	-6.17322	-2.78382
P40763	-4.40469	-2.78382
Q15637	-4.67373	-2.78382
P53597	-5.55877	-2.78382
Q9H4L7	-3.99059	-2.78382
Q9NPQ8	-4.94083	-2.78382
Q99598	-5.81349	-2.78382
P09012	-5.85385	-2.78382
Q96K76	-3.56818	-2.78382
O94888	-5.05971	-2.78382
O60701	-5.04503	-2.78382
P11172	-5.08651	-2.78382
P12956	-4.7431	-2.78382
Q92823	-2.03054	-1.95054
Q9NY47	-1.84611	-1.69333
Q99714	-1.73718	-1.64749
P62258	-1.6155	-1.56325
P08758	-1.70861	-1.56195
P30048	-1.70861	-1.56195
Q13435	-1.55661	-1.48665
P53621	-1.55661	-1.47214
Q14008	-1.48622	-1.42843
O43747	-1.55661	-1.41743
Q9P2E9	-1.55661	-1.41743
P29401	-1.43108	-1.38229
P49368	-1.45707	-1.37579
Q92900	-1.33421	-1.28007
Q9NR28	-1.38668	-1.25683
P41252	-1.2712	-1.24602
P29144	-1.2671	-1.23595
P46940	-1.2254	-1.2008
P30876	-1.29357	-1.19925
O60763	-1.29357	-1.19925
P49321	-1.20868	-1.18665
Q96F07	-1.19404	-1.07613
P31948	-1.19404	-1.07613
O15067	-1.09717	-1.06891
P08133	-1.14157	-1.05473
P33992	-1.14157	-1.05473
P23396	-1.10915	-1.04098
Q13011	-1.10915	-1.04098
P63104	-1.08712	-1.03143
Q9Y4L1	-1.02055	-1.01631
O95347	-1.04965	-1.01484
Q99798	-1.03577	-1.00865
P54920	-0.971644	-0.928069
A5YKK6	-0.971644	-0.928069
P54289	-0.971644	-0.928069
Q7L576	-0.971644	-0.920266
P60842	-0.971644	-0.920266
P00367	-0.971644	-0.920266
P31939	-0.971644	-0.909606
P52888	-0.971644	-0.909606
O94874	-0.971644	-0.894129
P56192	-0.971644	-0.894129
Q8TCS8	-0.971644	-0.894129
Q99459	-0.971644	-0.869547
O75165	-0.971644	-0.869547
Q8WXX5	-0.971644	-0.869547
O15126	-0.971644	-0.869547
Q14141	-0.971644	-0.869547
Q9HAV4	-0.889182	-0.858461
P68366	-0.850338	-0.84764
Q09666	-0.846113	-0.839676
P25705	-0.819641	-0.804782
P17858	-0.846113	-0.799841
P25205	-0.846113	-0.799841
P33991	-0.846113	-0.799841
P13591	-0.801719	-0.773441
P27708	-0.778999	-0.766113
O75369	-0.766824	-0.765585
P35573	-0.819641	-0.765085
P11047	-0.819641	-0.765085
Q9Y6D9	-0.819641	-0.765085
P42224	-0.819641	-0.765085
Q9UBT2	-0.819641	-0.765085
P23284	-0.778999	-0.759639
Q7Z6Z7	-0.76014	-0.738942
P12236	-0.726531	-0.714451
Q96CN7	-0.737179	-0.713938
P09525	-0.749252	-0.713682
P21399	-0.778999	-0.713426
Q6PKG0	-0.778999	-0.713426
P46060	-0.778999	-0.713426
P19623	-0.778999	-0.713426
P55072	-0.70861	-0.706115
P05556	-0.70861	-0.683112
P17987	-0.70861	-0.683112
P35241	-0.691536	-0.68109
Q9H2M9	-0.70861	-0.668465
Q92797	-0.70861	-0.668465
Q13200	-0.6597	-0.650671
P05141	-0.6597	-0.650671
Q04637	-0.672084	-0.644139
Q15366	-0.672084	-0.644139
Q92616	-0.639069	-0.642147
P61247	-0.649716	-0.628918
P62191	-0.70861	-0.628408
P42765	-0.70861	-0.628408
Q92688	-0.70861	-0.628408
P24539	-0.70861	-0.628408
P04843	-0.70861	-0.628408
Q6AI08	-0.70861	-0.628408
P09429	-0.70861	-0.628408
P12268	-0.70861	-0.628408
Q6Y7W6	-0.70861	-0.628408
Q6P158	-0.70861	-0.628408
Q14157	-0.70861	-0.628408
P49411	-0.630607	-0.622814
Q15020	-0.634609	-0.618514
Q04917	-0.649716	-0.604489
P19174	-0.649716	-0.604489
P16152	-0.649716	-0.604489
Q93034	-0.649716	-0.604489
Q969S9	-0.649716	-0.604489
P10768	-0.649716	-0.604489
P13639	-0.601694	-0.603045
Q9P015	-0.623721	-0.593256
P36542	-0.623721	-0.593256
P52597	-0.623721	-0.593256
O60313	-0.609074	-0.586766
Q9UQE7	-0.581697	-0.574589
P21333	-0.550938	-0.557948
Q15393	-0.556606	-0.547407
P11216	-0.556606	-0.538589
Q00610	-0.53458	-0.536435
Q12860	-0.533523	-0.528359
Q01970	-0.556606	-0.523944
P54652	-0.521841	-0.519873
P40429	-0.556606	-0.506844
Q13616	-0.556606	-0.506844
P12081	-0.556606	-0.506844
P10253	-0.556606	-0.506844
P12004	-0.556606	-0.506844
P49755	-0.556606	-0.506844
P55084	-0.556606	-0.506844
Q6UXN9	-0.556606	-0.506844
Q86VP6	-0.502159	-0.500015
P05023	-0.512212	-0.49754
P38646	-0.512212	-0.49754
P12277	-0.502159	-0.483541
P50991	-0.502159	-0.483541
P37802	-0.502159	-0.483541
P62424	-0.486217	-0.461881
P53992	-0.486217	-0.461881
P55884	-0.441129	-0.431269
P09211	-0.441129	-0.431269
Q8TAQ2	-0.441129	-0.431269
Q7L2E3	-0.431076	-0.424287
P62750	-0.457071	-0.423786
P30101	-0.457071	-0.423786
P61006	-0.457071	-0.423786
Q9NVA2	-0.457071	-0.423786
Q9H9B4	-0.457071	-0.423786
P68104	-0.422305	-0.421758
Q01813	-0.424156	-0.419472
P27816	-0.431076	-0.412551
P35232	-0.431076	-0.412551
P61106	-0.431076	-0.412551
P21796	-0.419103	-0.407211
Q00341	-0.386681	-0.383575
P10809	-0.362434	-0.364844
P61981	-0.386681	-0.363348
P50570	-0.386681	-0.363348
P26641	-0.386681	-0.363348
Q01082	-0.351492	-0.357045
Q12931	-0.348207	-0.35187
Q05639	-0.350156	-0.347188
Q9UPN3	-0.350156	-0.339018
Q02809	-0.350156	-0.339018
P06753	-0.350156	-0.339018
Q9BTW9	-0.350156	-0.339018
O75947	-0.386681	-0.33877
P13861	-0.386681	-0.33877
P51452	-0.386681	-0.33877
Q9NVI1	-0.386681	-0.33877
O95757	-0.386681	-0.33877
Q13123	-0.386681	-0.33877
Q96T37	-0.386681	-0.33877
P42345	-0.386681	-0.33877
Q29RF7	-0.386681	-0.33877
Q00403	-0.386681	-0.33877
Q9NQW7	-0.386681	-0.33877
P26640	-0.327788	-0.326883
P42704	-0.31714	-0.322628
P11142	-0.314946	-0.319341
P63010	-0.334214	-0.31736
P48047	-0.334214	-0.31736
Q15021	-0.334214	-0.31736
Q13162	-0.334214	-0.31736
Q99832	-0.334214	-0.31736
P78347	-0.315598	-0.315107
P26639	-0.312681	-0.307774
Q71U36	-0.298454	-0.305371
Q15084	-0.306063	-0.304868
Q9NYU2	-0.293572	-0.289724
Q16531	-0.293572	-0.265705
P18887	-0.293572	-0.265705
Q9UIA9	-0.293572	-0.265705
P49720	-0.293572	-0.265705
Q9NUQ9	-0.293572	-0.265705
P52565	-0.293572	-0.265705
Q9BWM7	-0.293572	-0.265705
O75663	-0.293572	-0.265705
O14787	-0.293572	-0.265705
Q9Y5L0	-0.293572	-0.265705
Q9HC38	-0.261151	-0.251953
P46379	-0.261151	-0.251953
P30153	-0.261151	-0.251953
O75643	-0.261151	-0.251953
Q7Z4S6	-0.247278	-0.245746
P13798	-0.234678	-0.227855
O14980	-0.234678	-0.227855
Q13724	-0.234678	-0.227855
P07900	-0.209412	-0.218624
P06733	-0.21557	-0.217921
P31946	-0.234678	-0.217204
P49189	-0.234678	-0.217204
Q07812	-0.234678	-0.217204
Q96N67	-0.234678	-0.217204
P48735	-0.234678	-0.217204
Q4G0J3	-0.234678	-0.217204
P00387	-0.234678	-0.217204
Q99733	-0.234678	-0.217204
P48739	-0.234678	-0.217204
P31150	-0.234678	-0.217204
Q9NRW1	-0.234678	-0.217204
Q9NW13	-0.234678	-0.217204
Q92499	-0.212652	-0.20764
P14618	-0.201942	-0.205416
P15311	-0.202969	-0.203322
O95202	-0.194036	-0.190437
Q13813	-0.181436	-0.187154
Q9Y490	-0.181567	-0.186363
P46778	-0.194036	-0.182645
P39687	-0.194036	-0.182645
P00505	-0.194036	-0.182645
Q13618	-0.194036	-0.182645
Q16576	-0.194036	-0.182645
Q92542	-0.194036	-0.182645
P07237	-0.194036	-0.182645
Q14160	-0.194036	-0.182645
P40227	-0.194036	-0.182645
Q15631	-0.194036	-0.182645
P46821	-0.173278	-0.176086
P54886	-0.173278	-0.173463
Q14152	-0.164289	-0.167295
P08237	-0.164289	-0.162721
P49327	-0.155356	-0.160004
Q07020	-0.164289	-0.156764
P49589	-0.164289	-0.156764
O43175	-0.164289	-0.156764
Q09028	-0.164289	-0.156764
P22234	-0.164289	-0.156764
Q07954	-0.164289	-0.156764
A6NKG5	-0.164289	-0.156764
A6NHR9	-0.164289	-0.156764
P13667	-0.152216	-0.151392
P49959	-0.141569	-0.136654
P32322	-0.141569	-0.136654
P62491	-0.141569	-0.136654
Q9H0U4	-0.141569	-0.136654
Q99623	-0.132109	-0.13242
P63244	-0.123647	-0.120577
Q92922	-0.123647	-0.120577
Q6PGP7	-0.123647	-0.120577
P08238	-0.0996515	-0.106858
Q99460	-0.0971748	-0.096477
P60709	-0.0785591	-0.0829545
P11586	-0.0785591	-0.0812509
P09651	-0.0785591	-0.0792719
P16615	-0.0785591	-0.0792719
P46459	-0.0785591	-0.0792719
Q14203	-0.0747374	-0.0775625
Q13263	-0.0711796	-0.0741244
P49736	-0.0711796	-0.0723915
P78371	-0.0711796	-0.0723915
P68032	-0.0541061	-0.0575641
P34932	-0.0456445	-0.0483151
P19367	-0.0357743	-0.0388945
P27824	-0.0282275	-0.0316473
P45974	-0.0282275	-0.0316473
P68371	-0.0194725	-0.0238412
P23246	-0.0174476	-0.0212269
P14625	-0.0142883	-0.0186867
P63261	0.0102087	0.00593277
Q15008	0.0283561	0.0239309
P25325	0.0283561	0.0239309
Q01518	0.0283561	0.0239309
Q9Y2X7	0.0283561	0.0239309
Q6PJG6	0.0283561	0.0239309
O43633	0.0283561	0.0239309
Q9UQ88	0.0283561	0.0239309
P28340	0.0283561	0.0239309
P11387	0.0283561	0.0239309
P28161	0.0283561	0.0239309
Q7L5D6	0.0283561	0.0239309
P14866	0.0283561	0.0239309
Q10713	0.0283561	0.0239309
Q8NBF2	0.0283561	0.0239309
Q15019	0.0283561	0.0239309
Q8IYB3	0.0283561	0.0239309
Q9Y277	0.0283561	0.0239309
Q9Y2R9	0.0283561	0.0239331
P61313	0.0283561	0.0239331
P46108	0.0283561	0.0239331
P54136	0.0283561	0.0239331
O75534	0.0283561	0.0239331
P02461	0.0283561	0.0239331
P22695	0.0283561	0.0239331
Q9Y6C2	0.0283561	0.0239331
Q8IYI6	0.0283561	0.0239331
O60814	0.0283561	0.0239331
Q9NX63	0.0283561	0.0239331
P67809	0.0283561	0.0239331
Q9Y3T9	0.0283561	0.0239331
Q32P28	0.0283561	0.0239331
P27694	0.0283561	0.0239331
P26583	0.0283561	0.0239353
O75340	0.0283561	0.0239353
P28074	0.0283561	0.0239353
O94979	0.0283561	0.0239353
Q92888	0.0283561	0.0239353
P50990	0.0283561	0.0239353
Q02218	0.0283561	0.0239375
P18621	0.0283561	0.0239375
Q9BQ39	0.0283561	0.0239375
Q8IZL8	0.0283561	0.0239375
Q86V81	0.0283561	0.0239375
P07384	0.0283561	0.0239397
P09417	0.0283561	0.0239397
Q16629	0.0283561	0.0239397
P26373	0.0283561	0.0239419
P62917	0.0283561	0.0239419
Q16643	0.0283561	0.0239419
Q01995	0.0283561	0.0239419
Q92973	0.0283561	0.0239419
Q05682	0.0283561	0.023944
Q9UBF2	0.0283561	0.023944
Q14566	0.0283561	0.023944
P06748	0.0283561	0.023944
Q9NTJ3	0.0283561	0.023944
P09493	0.0283561	0.023944
Q92598	0.0283561	0.0239462
O60506	0.0283561	0.0239462
Q9Y4G6	0.0283561	0.0239462
P55786	0.0283561	0.0239484
P51148	0.0283561	0.0239484
Q8TEX9	0.0283561	0.0239506
P49588	0.0283561	0.0239528
Q16555	0.0283561	0.0239528
Q9BSJ8	0.0283561	0.0239528
P02786	0.0283561	0.0239572
Q8WUM4	0.0283561	0.0239638
P22102	0.0283561	0.023966
Q92878	0.0283561	0.023977
Q9NR30	0.0283561	0.023977
P11021	0.0563704	0.0519155
P07814	0.0607775	0.0562162
Q6S8J3	0.0872498	0.0818261
P55060	0.0897566	0.0842294
P14314	0.0897566	0.0842294
P00558	0.0897566	0.0842294
P78527	0.0882275	0.0844837
Q08211	0.0965276	0.0921019
Q16658	0.102357	0.0962493
Q92841	0.102357	0.0962493
Q14315	0.106359	0.100046
Q9P2J5	0.110818	0.104265
O60568	0.110818	0.104265
Q14204	0.110818	0.106488
P13010	0.115819	0.110419
P04406	0.121465	0.116543
P04350	0.127892	0.123268
P07437	0.13429	0.130683
P08195	0.143833	0.135115
P33993	0.143833	0.137455
Q7KZF4	0.14865	0.142078
Q13509	0.153887	0.149501
P47897	0.16586	0.155324
Q9BVA1	0.161111	0.157178
Q14697	0.162657	0.157305
P06576	0.171314	0.166254
Q14103	0.198281	0.18454
Q15691	0.198281	0.18454
Q14974	0.191855	0.184845
Q86UP2	0.190628	0.185151
O00429	0.198281	0.189286
Q13885	0.194366	0.190508
O15144	0.221001	0.204645
O15240	0.221001	0.204645
P62820	0.221001	0.204645
P35637	0.221001	0.204645
Q15424	0.221001	0.204645
Q16891	0.212781	0.204946
P62753	0.250748	0.230522
P27635	0.250748	0.230522
P18669	0.250748	0.230522
Q01844	0.250748	0.230522
P22314	0.264423	0.258767
Q8NE71	0.29139	0.265077
P35221	0.29139	0.265077
P06493	0.29139	0.265077
P49916	0.29139	0.265077
P23588	0.29139	0.265077
Q8N6R0	0.29139	0.265077
Q9BXJ9	0.29139	0.265077
Q07955	0.29139	0.265077
Q01130	0.29139	0.265077
Q08J23	0.29139	0.265077
Q06830	0.276284	0.265368
Q15437	0.29139	0.275752
P51659	0.303991	0.293687
P08670	0.303991	0.293687
P35580	0.308464	0.303509
O75533	0.310756	0.304052
P61978	0.317863	0.306898
Q9BQG0	0.317863	0.306898
P23526	0.350284	0.313573
Q86XP3	0.350284	0.313573
P51572	0.350284	0.313573
Q12996	0.350284	0.313573
O75153	0.350284	0.313573
Q99627	0.350284	0.313573
P30086	0.350284	0.313573
P15259	0.350284	0.313573
Q9BUQ8	0.350284	0.313573
Q9P2B2	0.350284	0.313573
O43396	0.350284	0.313573
P18206	0.336478	0.326294
P11940	0.350284	0.329063
P28070	0.350284	0.329063
P20339	0.350284	0.329063
Q9Y230	0.350284	0.329063
Q9Y4W6	0.376279	0.358768
Q15459	0.376279	0.358768
Q10567	0.390926	0.365243
P62826	0.390926	0.365243
Q13308	0.390926	0.365243
O15020	0.390926	0.365243
O43795	0.390926	0.365243
P67936	0.381993	0.369767
Q92945	0.3845	0.374857
P31937	0.443394	0.386634
O75150	0.443394	0.386634
Q9NXK8	0.443394	0.386634
O75223	0.443394	0.386634
Q9UKN8	0.443394	0.386634
Q06210	0.443394	0.386634
Q9NVE7	0.443394	0.386634
P04818	0.443394	0.386634
Q99426	0.443394	0.386634
Q9Y5B9	0.400325	0.387199
Q14683	0.411685	0.401059
Q9UJS0	0.443394	0.411227
P24928	0.443394	0.411227
P17252	0.443394	0.411227
P34897	0.443394	0.411227
Q13838	0.443394	0.411227
Q96QK1	0.443394	0.411227
P45880	0.443394	0.411227
Q9UQ35	0.443394	0.425022
P51532	0.443394	0.425022
P35579	0.443394	0.437488
P07355	0.487788	0.460441
P55265	0.487788	0.460441
P27348	0.513783	0.471661
P15880	0.513783	0.471661
O43264	0.513783	0.471661
P48444	0.513783	0.471661
Q13619	0.513783	0.471661
Q13409	0.513783	0.471661
P51610	0.513783	0.471661
Q14151	0.513783	0.471661
P60174	0.484036	0.475906
Q9Y265	0.513783	0.490144
Q8N163	0.513783	0.496827
O43707	0.513783	0.505484
P53618	0.542929	0.509767
O95373	0.542929	0.509767
O60306	0.542929	0.509767
P16435	0.558871	0.531438
O95433	0.613319	0.554714
Q9NSE4	0.613319	0.554714
O15042	0.613319	0.554714
P12814	0.582945	0.573489
P08107	0.590235	0.576322
Q15436	0.613319	0.586492
P07195	0.613319	0.590349
P00338	0.613319	0.593173
P12270	0.601541	0.594168
P36776	0.649844	0.627552
P31942	0.680433	0.641145
Q8IZ83	0.706428	0.652367
P04075	0.706428	0.652367
Q12905	0.706428	0.652367
O94906	0.706428	0.652367
Q9Y2W1	0.706428	0.652367
P09874	0.665786	0.65402
P40939	0.680433	0.665398
P46781	0.765322	0.676274
P24752	0.765322	0.676274
P33316	0.765322	0.676274
Q9BVP2	0.765322	0.676274
Q16836	0.765322	0.676274
P61289	0.765322	0.676274
P61019	0.765322	0.676274
Q13148	0.765322	0.676274
Q96FW1	0.765322	0.676274
O43143	0.706428	0.676824
Q6P2Q9	0.720234	0.696398
Q00839	0.71018	0.704129
P19338	0.722253	0.712701
P38159	0.765322	0.716349
Q14980	0.726328	0.719653
Q5SSJ5	0.765322	0.731013
Q13442	0.835711	0.761299
O94973	0.835711	0.761299
P09172	0.835711	0.761299
Q5VTR2	0.835711	0.761299
Q9UHD8	0.835711	0.761299
Q8TEM1	0.793891	0.761846
Q12906	0.783244	0.772755
P31943	0.798874	0.778924
Q96P70	0.835711	0.795261
Q09161	0.876353	0.812965
Q92621	0.876353	0.812965
P40926	0.864857	0.839868
P05091	0.876353	0.852723
Q99613	0.921441	0.872737
P43246	0.935247	0.891609
Q8N1F7	0.945894	0.906367
Q13310	0.945894	0.906367
Q96T76	1.02836	0.917416
Q15233	1.02836	0.917416
Q8N8S7	1.02836	0.917416
Q93009	1.02836	0.917416
Q08945	0.966956	0.936152
O75396	1.02836	0.942004
Q9H0D6	1.02836	0.957488
P27797	1.02836	0.957488
P50454	1.02836	0.968154
P32119	1.02836	0.990515
Q02880	1.02836	0.993708
P0CG48	1.02836	0.998722
P22626	1.02836	1.0025
P52272	1.02836	1.00674
P41250	1.0828	1.05229
P53396	1.12147	1.0944
P17844	1.19828	1.1026
Q12888	1.19828	1.1026
P48681	1.15035	1.12617
Q5JTH9	1.221	1.16264
P55795	1.22999	1.18795
P07910	1.25075	1.20388
Q1KMD3	1.35028	1.24713
Q9NWH9	1.35028	1.24713
P33176	1.32792	1.29397
P11498	1.44339	1.30471
O43390	1.36939	1.33962
Q8WXH0	1.44339	1.36923
P42166	1.48779	1.3785
P02545	1.43045	1.39787
Q15717	1.46893	1.40405
Q9NY33	1.51378	1.42369
P42285	1.61332	1.4653
O00410	1.51378	1.46692
Q14839	1.53086	1.49156
P52701	1.61332	1.49893
Q9UNF1	1.61332	1.49893
P46087	1.7288	1.6101
O75475	1.83571	1.75176
Q9BXP5	1.83571	1.75176
P46777	1.93525	1.80967
Q15029	1.90283	1.81749
P26599	1.90283	1.81749
P11388	2.02836	1.86163
P43243	1.93525	1.8923
P09936	2.25075	2.07602
P16401	2.18036	2.12001
P10412	2.19828	2.13004
P16402	2.35028	2.25744
P16403	2.39759	2.30412
Q15149	2.69132	2.64605
O60264	2.90283	2.71096
P82914	6.01613	2.83168
P83731	6.72714	2.83168
P18124	6.06756	2.83168
P59998	6.62944	2.83168
P49419	4.94761	2.83168
P50995	5.04162	2.83168
O95782	4.08954	2.83168
P17174	5.33176	2.83168
Q9UBB4	5.12997	2.83168
P19022	4.19839	2.83168
Q9BXW7	5.29724	2.83168
Q03701	3.9801	2.83168
P45973	6.44433	2.83168
Q96JM3	4.35642	2.83168
Q07021	5.88221	2.83168
Q96JB2	4.32827	2.83168
P57737	4.16845	2.83168
Q9UKG1	4.55211	2.83168
P18858	4.17784	2.83168
Q9HC35	4.08365	2.83168
Q9Y2L1	4.11787	2.83168
O95479	4.39422	2.83168
Q08379	4.05309	2.83168
O14964	4.41999	2.83168
Q99729	5.64672	2.83168
Q8N201	2.92504	2.83168
Q9BW83	6.4826	2.83168
Q9H9A6	4.78814	2.83168
P07199	4.79534	2.83168
Q9NVC6	4.67524	2.83168
P11310	5.30408	2.83168
Q9H936	5.68637	2.83168
O95865	5.86694	2.83168
Q8WX92	4.84185	2.83168
Q9UBB6	4.51198	2.83168
P12036	4.01894	2.83168
Q9BYT8	4.56232	2.83168
Q9BZE4	4.71342	2.83168
Q9Y2X3	4.97463	2.83168
Q8NFH5	5.67303	2.83168
P15531	6.77383	2.83168
Q00688	6.2144	2.83168
Q8WW12	6.54602	2.83168
Q9H307	4.53593	2.83168
O95453	4.70208	2.83168
Q15022	4.49233	2.83168
O60610	3.70887	2.83168
Q9BVM2	6.35642	2.83168
Q86VS8	4.53392	2.83168
Q9BPW8	5.87201	2.83168
Q93096	6.58713	2.83168
Q8NBX0	5.27692	2.83168
Q16181	5.25027	2.83168
O00743	5.76909	2.83168
Q12874	5.05309	2.83168
Q96I99	5.26687	2.83168
Q13769	4.60601	2.83168
Q07157	3.25027	2.83168
Q9BVJ6	4.43117	2.83168
Q14139	3.96376	2.83168
A0AVT1	3.98284	2.83168
Q9UID3	4.41073	2.83168
Q12907	5.54602	2.83168
Q2M389	3.82577	2.83168
P62269	7.18887	3.19438
Q9H2P0	4.33089	3.19438
P07741	6.94494	3.19438
Q9UKK9	6.66201	3.19438
P14868	5.46813	3.19438
Q9UG63	5.15371	3.19438
Q9H2U1	4.45951	3.19438
Q86WJ1	4.62783	3.19438
O43809	6.61025	3.19438
Q9P0M6	5.89764	3.19438
Q8WWM9	6.86694	3.19438
O95602	3.6886	3.19438
P60228	5.63913	3.19438
Q08380	5.2445	3.19438
Q9BSJ2	4.61981	3.19438
P06396	4.82577	3.19438
Q8TEQ6	3.87837	3.19438
P49915	5.00008	3.19438
P00492	6.66861	3.19438
P05455	5.76437	3.19438
O95983	6.25192	3.19438
Q9Y6C9	6.19362	3.19438
Q15785	6.16533	3.19438
Q7L9L4	6.68191	3.19438
P41227	6.56028	3.19438
Q99567	4.90346	3.19438
O00567	5.22247	3.19438
Q96EY7	5.00843	3.19438
O96011	6.41999	3.19438
Q15031	4.61821	3.19438
Q9Y3A2	6.4538	3.19438
P25787	6.56643	3.19438
P18583	3.19243	3.19438
P21980	5.01263	3.19438
C9J798	4.78754	3.19438
Q8NCN5	4.65707	3.19438
Q96T51	4.96919	3.19438
P62140	6.08365	3.19438
P14678	6.5299	3.19438
O43156	4.34801	3.19438
Q96FV9	5.07704	3.19438
Q5JTV8	5.24944	3.19438
Q13144	4.94294	3.19438
P57088	6.48843	3.19438
Q15386	4.35598	3.19438
Q12768	4.25813	3.19438
P49750	3.5068	3.19438
Q16352	5.79583	3.48402
Q9GZR7	5.01221	3.48402
Q9UKF6	5.34087	3.48402
P29692	6.6243	3.48402
Q96RP9	5.20605	3.48402
P50402	6.77004	3.48402
P51116	5.36426	3.48402
Q12789	3.71638	3.48402
P62879	6.34933	3.48402
Q16774	7.13667	3.48402
O75874	6.06524	3.48402
P20700	5.56397	3.48402
Q03252	5.5299	3.48402
P48449	5.24302	3.48402
Q96AG4	6.49663	3.48402
Q8NC60	5.31164	3.48402
Q96ST3	4.44471	3.48402
Q9UHX1	5.63202	3.48402
P48147	5.28705	3.48402
P35659	6.20798	3.48402
Q9P258	5.73082	3.48402
Q8TDZ2	4.69938	3.48402
Q9Y4W2	5.23909	3.48402
Q8N7H5	5.70615	3.48402
P49756	5.03933	3.48402
Q9NRX1	6.78144	3.48402
Q5TZA2	3.78073	3.48402
Q12765	6.06524	3.48402
Q9NXF1	4.89919	3.48402
P46100	3.47563	3.48402
Q7Z7H5	6.93217	3.48402
Q14166	5.42781	3.48402
Q9H3S7	4.08276	3.48402
P05388	6.71342	3.72516
Q9BZJ0	5.29384	3.72516
Q9Y6K1	5.18887	3.72516
P51991	6.45951	3.72516
Q9BUJ2	5.28029	3.72516
Q9Y2A7	4.88221	3.72516
Q96GQ7	5.38513	3.72516
Q9NY61	5.89247	3.72516
Q8IXT5	5.05453	3.72516
Q13523	5.04591	3.72516
O75691	3.57829	3.72516
Q9NXE4	5.33001	3.72516
Q7KZ85	4.26854	3.72516
Q12788	5.36354	3.72516
Q86VM9	5.12542	3.72516
Q13185	7.72845	3.93175
Q13620	5.40968	3.93175
Q5BKZ1	6.05927	3.93175
Q96A65	5.31637	3.93175
O14979	6.5299	3.93175
Q68E01	5.21763	3.93175
O60282	5.34177	3.93175
Q00325	6.7443	3.93175
P51531	4.60934	3.93175
P20340	7.54371	3.93175
Q9Y3I0	6.26401	3.93175
O00299	7.5239	4.11245
P83916	7.90541	4.11245
P52948	4.60945	4.11245
Q14978	5.98765	4.11245
Q8WTT2	5.79294	4.11245
O75400	5.53442	4.11245
P23921	5.80744	4.11245
Q96E39	6.82946	4.11245
Q15061	6.03378	4.11245
P39023	6.95208	4.27305
O00571	6.23603	4.27305
O75367	7.06756	4.27305
Q14690	4.73713	4.27305
O43290	5.96286	4.27305
Q9UKV3	5.36963	4.41758
Q9NYF8	5.91323	4.41758
P38919	7.07573	4.41758
Q13151	7.50606	4.41758
Q9H0A0	5.75731	4.41758
Q9UMS6	5.66464	4.41758
Q9NVP1	6.50821	4.54895
P68431	8.80876	4.54895
Q9H6R4	5.73383	4.54895
Q8IY81	6.17001	4.54895
Q8WUM0	5.84683	4.66938
Q8NI27	5.38423	4.66938
P28331	6.63142	4.78055
P07197	6.29803	4.78055
Q9UIG0	5.60293	4.78055
P62805	9.55765	4.88377
Q9H583	5.2776	4.98012
O00159	6.28976	4.98012
P28370	6.56506	5.23578
P49792	5.03009	5.31186
P0C0S5	9.75872	5.38414
